# Supplementary material for: Entomological characterization of Aedes mosquitoes and arbovirus detection in Ibagué, a Colombian city with co-circulation of Zika, dengue and chikungunya viruses
Source: Parasit Vectors. 2021 Sep 6;14:446. doi: 10.1186/s13071-021-04908-x (PMC8419972; doi:10.1186/s13071-021-04908-x)
Supplement: Supplementary file 2 — Additional file 2:Table S2. Data on adult mosquitoes collected in Ibagué, Colombia. Table S3. Household questionnaire data, Ibagué, Colombia. Table S4. Mosquito molecular data, Ibagué, Colombia. [file 13071_2021_4908_MOESM2_ESM.xlsx]

## Sheet: Table S2
Additional file 2: Table S2. Data on adult mosquitoes collected in Ibagué, Colombia.
Country mosquito ID	Mosquito ID	Household code	Link ID	Collection date (YYYYMMDD)	Neighborhood name	Socio-economic status (low or high)	Country	Trap type	Traps location (Intradomestic or Peridomestic area)	Average household temperature (°C)	Average household humidity (%)	Species (latin name)	Sex of adults (male or female)	Feeding state of adult females (unfed, fed or gravid)
1.6.I.albo.Junio	1	COLPOBFILPORJUN6	IND-1	2018-06-23	El Poblado	High	Colombia	BG sentinel	Intradomestic	25.926	63.638	Aedes albopictus	female	unfed
1.5.I.Junio	2	COLPOBFILPORJUN5	IND-2	2018-06-23	El Poblado	High	Colombia	BG sentinel	Intradomestic	No data	No data	Aedes aegypti	female	unfed
1.1.P.Junio	3	COLPOBFILPORJUN1	IND-3	2018-06-23	El Poblado	High	Colombia	Aspirator	Peridomestic	24.759	67.257	Aedes aegypti	female	unfed
1.1.P.Junio	4	COLPOBFILPORJUN1	n/a	2018-06-23	El Poblado	High	Colombia	Aspirator	Peridomestic	24.759	67.257	Aedes aegypti	male	n/a
2.2.P.Junio	5	COLCOMJUN2	IND-4	2018-06-24	Ciudadela Comfenalco	Low	Colombia	BG sentinel	Peridomestic	27.01	67.258	Aedes aegypti	female	unfed
2.4.I.Junio	6	COLCOMJUN4	IND-5	2018-06-24	Ciudadela Comfenalco	Low	Colombia	BG sentinel	Intradomestic	25.346	74.084	Aedes aegypti	female	unfed
2.5.I.Junio	7	COLCOMJUN5	IND-6	2018-06-24	Ciudadela Comfenalco	Low	Colombia	Aspirator	Intradomestic	No data	No data	Aedes aegypti	female	unfed
2.5.I.Junio	8	COLCOMJUN5	n/a	2018-06-24	Ciudadela Comfenalco	Low	Colombia	Aspirator	Intradomestic	No data	No data	Aedes aegypti	male	n/a
2.6.I.Junio	9	COLCOMJUN6	IND-7	2018-06-24	Ciudadela Comfenalco	Low	Colombia	Aspirator	Intradomestic	25.707	71.227	Aedes aegypti	female	unfed
3.1.P.Junio	10	COLSAMRESJUN1	IND-8	2018-06-25	La Samaria	High	Colombia	BG sentinel	Peridomestic	24.39	70.746	Aedes aegypti	female	unfed
4.6.P.Junio	11	COLVERJUN6	IND-9	2018-06-27	Versalles	Low	Colombia	CDC	Peridomestic	22.445	76.379	Aedes aegypti	female	unfed
4.5.P.Junio	12	COLVERJUN5	IND-10	2018-06-26	Versalles	Low	Colombia	CDC	Peridomestic	No data	No data	Aedes aegypti	female	unfed
4.5.I.Junio	13	COLVERJUN5	IND-11	2018-06-25	Versalles	Low	Colombia	Aspirator	Intradomestic	No data	No data	Aedes aegypti	female	unfed
4.2.I.Junio	14	COLVERJUN2	IND-12	2018-06-27	Versalles	Low	Colombia	Aspirator	Intradomestic	24.03	67.272	Aedes aegypti	female	unfed
4.7.P.Junio	15	COLVERJUN7	IND-13	2018-06-27	Versalles	Low	Colombia	Aspirator	Peridomestic	25.184	63.555	Aedes aegypti	female	unfed
2.2.I.Junio.Al	16	COLCOMJUN2	G-1	2018-06-24	Ciudadela Comfenalco	Low	Colombia	Aspirator	Intradomestic	27.01	67.258	Aedes aegypti	female	fed
2.1.I.Junio.Al	17	COLCOMJUN1	G-2	2018-06-24	Ciudadela Comfenalco	Low	Colombia	Aspirator	Intradomestic	26.12	69.646	Aedes aegypti	female	fed
2.3.I.Junio.Al	18	COLCOMJUN3	G-3	2018-06-24	Ciudadela Comfenalco	Low	Colombia	Aspirator	Intradomestic	25.206	72.522	Aedes aegypti	female	fed
2.3.I.Junio.Al	19	COLCOMJUN3	n/a	2018-06-24	Ciudadela Comfenalco	Low	Colombia	Aspirator	Intradomestic	25.206	72.522	Aedes aegypti	male	n/a
2.3.I.Junio.Al	20	COLCOMJUN3	n/a	2018-06-24	Ciudadela Comfenalco	Low	Colombia	Aspirator	Intradomestic	25.206	72.522	Aedes aegypti	male	n/a
2.3.I.Junio.Al	21	COLCOMJUN3	n/a	2018-06-24	Ciudadela Comfenalco	Low	Colombia	Aspirator	Intradomestic	25.206	72.522	Aedes aegypti	male	n/a
2.3.I.Junio.Al	22	COLCOMJUN3	n/a	2018-06-24	Ciudadela Comfenalco	Low	Colombia	Aspirator	Intradomestic	25.206	72.522	Aedes aegypti	male	n/a
2.3.I.Junio.Al	23	COLCOMJUN3	n/a	2018-06-24	Ciudadela Comfenalco	Low	Colombia	Aspirator	Intradomestic	25.206	72.522	Aedes aegypti	male	n/a
2.3.I.Junio.Al	24	COLCOMJUN3	n/a	2018-06-24	Ciudadela Comfenalco	Low	Colombia	Aspirator	Intradomestic	25.206	72.522	Aedes aegypti	male	n/a
2.3.P.Junio	25	COLCOMJUN3	n/a	2018-06-24	Ciudadela Comfenalco	Low	Colombia	Aspirator	Peridomestic	25.206	72.522	Aedes aegypti	male	n/a
2.3.P.Junio	26	COLCOMJUN3	n/a	2018-06-24	Ciudadela Comfenalco	Low	Colombia	Aspirator	Peridomestic	25.206	72.522	Aedes aegypti	male	n/a
2.3.P.Junio	27	COLCOMJUN3	n/a	2018-06-24	Ciudadela Comfenalco	Low	Colombia	Aspirator	Peridomestic	25.206	72.522	Aedes aegypti	male	n/a
4.6.I.Junio.Al	28	COLVERJUN6	G-4	2018-06-27	Versalles	Low	Colombia	Aspirator	Intradomestic	22.445	76.379	Aedes aegypti	female	fed
4.6.I.Junio	29	COLVERJUN6	n/a	2018-06-27	Versalles	Low	Colombia	Aspirator	Intradomestic	22.445	76.379	Aedes aegypti	male	n/a
4.6.I.Junio	30	COLVERJUN6	n/a	2018-06-27	Versalles	Low	Colombia	Aspirator	Intradomestic	22.445	76.379	Aedes aegypti	male	n/a
4.6.I.Junio	31	COLVERJUN6	n/a	2018-06-27	Versalles	Low	Colombia	Aspirator	Intradomestic	22.445	76.379	Aedes aegypti	male	n/a
4.6.I.Junio	32	COLVERJUN6	n/a	2018-06-27	Versalles	Low	Colombia	Aspirator	Intradomestic	22.445	76.379	Aedes aegypti	male	n/a
4.6.I.Junio	33	COLVERJUN6	n/a	2018-06-27	Versalles	Low	Colombia	Aspirator	Intradomestic	22.445	76.379	Aedes aegypti	male	n/a
4.6.I.Junio	34	COLVERJUN6	n/a	2018-06-27	Versalles	Low	Colombia	Aspirator	Intradomestic	22.445	76.379	Aedes aegypti	male	n/a
4.5.P.Junio	35	COLVERJUN5	n/a	2018-06-26	Versalles	Low	Colombia	Resting	Peridomestic	No data	No data	Aedes aegypti	male	n/a
4.6.P.Junio.Al	36	COLVERJUN6	G-5	2018-06-26	Versalles	Low	Colombia	Aspirator	Peridomestic	22.445	76.379	Aedes aegypti	female	fed
4.8.I.Junio	37	COLVERJUN8	P-1	2018-06-26	Versalles	Low	Colombia	BG sentinel	Intradomestic	No data	No data	Aedes aegypti	female	unfed
4.8.I.Junio	38	COLVERJUN8	P-1	2018-06-26	Versalles	Low	Colombia	BG sentinel	Intradomestic	No data	No data	Aedes aegypti	female	unfed
4.8.I.Junio	39	COLVERJUN8	P-1	2018-06-26	Versalles	Low	Colombia	BG sentinel	Intradomestic	No data	No data	Aedes aegypti	female	unfed
4.8.I.Junio	40	COLVERJUN8	P-1	2018-06-26	Versalles	Low	Colombia	BG sentinel	Intradomestic	No data	No data	Aedes aegypti	female	unfed
4.8.I.Junio	41	COLVERJUN8	P-1	2018-06-26	Versalles	Low	Colombia	BG sentinel	Intradomestic	No data	No data	Aedes aegypti	female	unfed
4.8.I.Junio	42	COLVERJUN8	P-1	2018-06-26	Versalles	Low	Colombia	BG sentinel	Intradomestic	No data	No data	Aedes aegypti	female	unfed
4.8.I.Junio	43	COLVERJUN8	P-1	2018-06-26	Versalles	Low	Colombia	BG sentinel	Intradomestic	No data	No data	Aedes aegypti	female	unfed
4.8.I.Junio	44	COLVERJUN8	IND-90	2018-06-26	Versalles	Low	Colombia	Aspirator	Intradomestic	No data	No data	Aedes aegypti	female	unfed
4.6.I.Junio	45	COLVERJUN6	IND-151	2018-06-26	Versalles	Low	Colombia	BG sentinel	Intradomestic	22.445	76.379	Aedes aegypti	female	unfed
4.6.I.Junio	46	COLVERJUN6	P-4	2018-06-26	Versalles	Low	Colombia	Aspirator	Intradomestic	22.445	76.379	Aedes aegypti	female	unfed
4.6.I.Junio	47	COLVERJUN6	P-4	2018-06-26	Versalles	Low	Colombia	Aspirator	Intradomestic	22.445	76.379	Aedes aegypti	female	unfed
1.4.I.Junio	48	COLPOBFILPORJUN4	n/a	2018-06-23	El Poblado	High	Colombia	Aspirator	Intradomestic	26.392	61.059	Aedes aegypti	male	n/a
1.6.I.Junio	49	COLPOBFILPORJUN6	n/a	2018-06-23	El Poblado	High	Colombia	Aspirator	Peridomestic	25.926	63.638	Aedes aegypti	male	n/a
2.1.I.Junio	50	COLCOMJUN1	n/a	2018-06-24	Ciudadela Comfenalco	Low	Colombia	BG sentinel	Intradomestic	26.12	69.646	Aedes aegypti	male	n/a
2.4.I.Junio	51	COLCOMJUN4	n/a	2018-06-24	Ciudadela Comfenalco	Low	Colombia	Aspirator	Intradomestic	25.346	74.084	Aedes aegypti	male	n/a
2.8.I.Junio	52	COLCOMJUN8	n/a	2018-06-24	Ciudadela Comfenalco	Low	Colombia	BG sentinel	Intradomestic	No data	No data	Aedes aegypti	male	n/a
2.8.I.Junio	53	COLCOMJUN8	n/a	2018-06-24	Ciudadela Comfenalco	Low	Colombia	Aspirator	Intradomestic	No data	No data	Aedes aegypti	male	n/a
2.5.I.Junio	54	COLCOMJUN5	n/a	2018-06-24	Ciudadela Comfenalco	Low	Colombia	CDC	Intradomestic	No data	No data	Aedes aegypti	male	n/a
3.6.I.Junio	55	COLSAMRESJUN1	n/a	2018-06-25	La Samaria	High	Colombia	Aspirator	Intradomestic	24.39	70.746	Aedes aegypti	male	n/a
4.3.I.Junio	56	COLVERJUN3	n/a	2018-06-26	Versalles	Low	Colombia	BG sentinel	Intradomestic	24.669	63.926	Aedes aegypti	male	n/a
4.3.I.Junio	57	COLVERJUN3	n/a	2018-06-26	Versalles	Low	Colombia	Aspirator	Intradomestic	24.669	63.926	Aedes aegypti	male	n/a
4.3.I.Junio	58	COLVERJUN3	n/a	2018-06-26	Versalles	Low	Colombia	Aspirator	Intradomestic	24.669	63.926	Aedes aegypti	male	n/a
4.3.I.Junio	59	COLVERJUN3	n/a	2018-06-26	Versalles	Low	Colombia	Aspirator	Intradomestic	24.669	63.926	Aedes aegypti	male	n/a
4.2.I.Junio	60	COLVERJUN1	n/a	2018-06-27	Versalles	Low	Colombia	Aspirator	Intradomestic	23.527	71.206	Aedes aegypti	male	n/a
4.1.I.Junio	61	COLVERJUN1	n/a	2018-06-27	Versalles	Low	Colombia	Aspirator	Intradomestic	23.527	71.206	Aedes aegypti	male	n/a
4.8.P.Junio	62	COLVERJUN8	n/a	2018-06-27	Versalles	Low	Colombia	Aspirator	Peridomestic	No data	No data	Aedes aegypti	male	n/a
4.8.I.Junio	63	COLVERJUN8	n/a	2018-06-27	Versalles	Low	Colombia	Aspirator	Intradomestic	No data	No data	Aedes aegypti	male	n/a
1.1.I.Julio	64	COLPOBFILPORJUL1	IND-14	2018-07-26	El Poblado	High	Colombia	Aspirator	Intradomestic	No data	No data	Aedes aegypti	female	fed
4.7.I.Julio	65	COLVERJUL7	IND-15	2018-07-27	Versalles	Low	Colombia	Aspirator	Intradomestic	No data	No data	Aedes aegypti	female	unfed
1.8.P.Julio	66	COLPOBFILPORJUL8	IND-16	2018-07-26	El Poblado	High	Colombia	Resting	Peridomestic	No data	No data	Aedes aegypti	female	unfed
1.8.I.Julio	67	COLPOBFILPORJUL8	IND-17	2018-07-26	El Poblado	High	Colombia	Aspirator	Intradomestic	No data	No data	Aedes aegypti	female	unfed
3.3.I.Julio	68	COLSAMRESJUL3	IND-18	2018-07-27	La Samaria	High	Colombia	Aspirator	Intradomestic	No data	No data	Aedes aegypti	female	unfed
3.1.P.Julio	69	COLSAMRESJUL1	IND-19	2018-07-25	La Samaria	High	Colombia	BG sentinel	Peridomestic	No data	No data	Aedes aegypti	female	unfed
3.4.I.Julio	70	COLSAMRESJUL4	IND-20	2018-07-25	La Samaria	High	Colombia	Aspirator	Intradomestic	No data	No data	Aedes aegypti	female	unfed
4.5.I.Julio	71	COLVERJUL5	IND-21	2018-07-27	Versalles	Low	Colombia	BG sentinel	Intradomestic	No data	No data	Aedes aegypti	female	fed
4.8.I.Julio	72	COLVERJUL8	IND-22	2018-07-27	Versalles	Low	Colombia	Aspirator	Intradomestic	No data	No data	Aedes aegypti	female	unfed
4.7.P.Julio	73	COLVERJUL7	IND-23	2018-07-27	Versalles	Low	Colombia	Aspirator	Peridomestic	No data	No data	Aedes aegypti	female	unfed
1.2.I.Julio	74	COLPOBFILPORJUL2	IND-24	2018-07-26	El Poblado	High	Colombia	BG sentinel	Intradomestic	No data	No data	Aedes aegypti	female	unfed
2.3.I.Julio	75	COLCOMJUL3	IND-25	2018-07-28	Ciudadela Comfenalco	Low	Colombia	BG sentinel	Intradomestic	No data	No data	Aedes aegypti	female	unfed
2.7.I.Julio	76	COLCOMJUL7	IND-26	2018-07-28	Ciudadela Comfenalco	Low	Colombia	BG sentinel	Intradomestic	No data	No data	Aedes aegypti	female	unfed
2.1.I.Julio	77	COLCOMJUL1	IND-27	2018-07-28	Ciudadela Comfenalco	Low	Colombia	Aspirator	Intradomestic	No data	No data	Aedes aegypti	female	unfed
2.1.P.Julio	78	COLCOMJUL1	IND-28	2018-07-28	Ciudadela Comfenalco	Low	Colombia	Aspirator	Peridomestic	No data	No data	Aedes aegypti	female	unfed
2.2.I.Julio	79	COLCOMJUL2	IND-29	2018-07-28	Ciudadela Comfenalco	Low	Colombia	Aspirator	Intradomestic	No data	No data	Aedes aegypti	female	unfed
2.2.P.Julio	80	COLCOMJUL2	IND-30	2018-07-28	Ciudadela Comfenalco	Low	Colombia	Aspirator	Peridomestic	No data	No data	Aedes aegypti	female	fed
4.1.I.Julio	81	COLVERJUL1	P-5	2018-07-27	Versalles	Low	Colombia	BG sentinel	Intradomestic	No data	No data	Aedes aegypti	female	unfed
4.1.I.Julio	82	COLVERJUL1	P-5	2018-07-27	Versalles	Low	Colombia	BG sentinel	Intradomestic	No data	No data	Aedes aegypti	female	unfed
2.8.I.Julio	83	COLCOMJUL8	P-6	2018-07-28	Ciudadela Comfenalco	Low	Colombia	BG sentinel	Intradomestic	No data	No data	Aedes aegypti	female	unfed
2.8.I.Julio	84	COLCOMJUL8	P-6	2018-07-28	Ciudadela Comfenalco	Low	Colombia	BG sentinel	Intradomestic	No data	No data	Aedes aegypti	female	unfed
2.6.I.Julio	85	COLCOMJUL6	P-7	2018-07-28	Ciudadela Comfenalco	Low	Colombia	Aspirator	Intradomestic	No data	No data	Aedes aegypti	female	fed
2.6.I.Julio	86	COLCOMJUL6	P-7	2018-07-28	Ciudadela Comfenalco	Low	Colombia	Aspirator	Intradomestic	No data	No data	Aedes aegypti	female	fed
2.6.I.Julio	87	COLCOMJUL6	P-7	2018-07-28	Ciudadela Comfenalco	Low	Colombia	Aspirator	Intradomestic	No data	No data	Aedes aegypti	female	fed
2.6.I.Julio	88	COLCOMJUL6	P-7	2018-07-28	Ciudadela Comfenalco	Low	Colombia	Aspirator	Intradomestic	No data	No data	Aedes aegypti	female	fed
2.6.I.Julio	89	COLCOMJUL6	P-7	2018-07-28	Ciudadela Comfenalco	Low	Colombia	Aspirator	Intradomestic	No data	No data	Aedes aegypti	female	fed
2.6.I.Julio	90	COLCOMJUL6	P-7	2018-07-28	Ciudadela Comfenalco	Low	Colombia	Aspirator	Intradomestic	No data	No data	Aedes aegypti	female	fed
2.6.I.Julio	91	COLCOMJUL6	P-7	2018-07-28	Ciudadela Comfenalco	Low	Colombia	Aspirator	Intradomestic	No data	No data	Aedes aegypti	female	fed
2.6.I.Julio	92	COLCOMJUL6	P-7	2018-07-28	Ciudadela Comfenalco	Low	Colombia	Aspirator	Intradomestic	No data	No data	Aedes aegypti	female	fed
2.6.I.Julio	93	COLCOMJUL6	P-7	2018-07-28	Ciudadela Comfenalco	Low	Colombia	Aspirator	Intradomestic	No data	No data	Aedes aegypti	female	fed
2.6.I.Julio	94	COLCOMJUL6	P-7	2018-07-28	Ciudadela Comfenalco	Low	Colombia	Aspirator	Intradomestic	No data	No data	Aedes aegypti	female	fed
2.6.I.Julio	95	COLCOMJUL6	P-7	2018-07-28	Ciudadela Comfenalco	Low	Colombia	Aspirator	Intradomestic	No data	No data	Aedes aegypti	female	fed
2.6.I.Julio	96	COLCOMJUL6	P-7	2018-07-28	Ciudadela Comfenalco	Low	Colombia	Aspirator	Intradomestic	No data	No data	Aedes aegypti	female	unfed
2.6.I.Julio	97	COLCOMJUL6	P-7	2018-07-28	Ciudadela Comfenalco	Low	Colombia	Aspirator	Intradomestic	No data	No data	Aedes aegypti	female	unfed
2.6.I.Julio	98	COLCOMJUL6	P-7	2018-07-28	Ciudadela Comfenalco	Low	Colombia	Aspirator	Intradomestic	No data	No data	Aedes aegypti	female	unfed
2.6.I.Julio	99	COLCOMJUL6	P-7	2018-07-28	Ciudadela Comfenalco	Low	Colombia	Aspirator	Intradomestic	No data	No data	Aedes aegypti	female	unfed
1.3.I.Julio	100	COLPOBFILPORJUL3	P-8	2018-07-26	El Poblado	High	Colombia	Aspirator	Intradomestic	No data	No data	Aedes aegypti	female	unfed
1.3.I.Julio	101	COLPOBFILPORJUL3	P-8	2018-07-26	El Poblado	High	Colombia	Aspirator	Intradomestic	No data	No data	Aedes aegypti	female	unfed
1.3.I.Julio	102	COLPOBFILPORJUL3	P-8	2018-07-26	El Poblado	High	Colombia	Aspirator	Intradomestic	No data	No data	Aedes aegypti	female	unfed
1.3.I.Julio	103	COLPOBFILPORJUL3	P-8	2018-07-26	El Poblado	High	Colombia	Aspirator	Intradomestic	No data	No data	Aedes aegypti	female	unfed
1.3.I.Julio	104	COLPOBFILPORJUL3	P-8	2018-07-26	El Poblado	High	Colombia	Aspirator	Intradomestic	No data	No data	Aedes aegypti	female	unfed
1.3.I.Julio	105	COLPOBFILPORJUL3	P-8	2018-07-26	El Poblado	High	Colombia	Aspirator	Intradomestic	No data	No data	Aedes aegypti	female	unfed
1.3.I.Julio	106	COLPOBFILPORJUL3	P-8	2018-07-26	El Poblado	High	Colombia	Aspirator	Intradomestic	No data	No data	Aedes aegypti	female	fed
1.3.I.Julio	107	COLPOBFILPORJUL3	P-8	2018-07-26	El Poblado	High	Colombia	Aspirator	Intradomestic	No data	No data	Aedes aegypti	female	fed
4.1.I.Julio	108	COLVERJUL1	P-9	2018-07-27	Versalles	Low	Colombia	Aspirator	Intradomestic	No data	No data	Aedes aegypti	female	fed
4.1.I.Julio	109	COLVERJUL1	P-9	2018-07-27	Versalles	Low	Colombia	Aspirator	Intradomestic	No data	No data	Aedes aegypti	female	fed
4.1.I.Julio	110	COLVERJUL1	P-9	2018-07-27	Versalles	Low	Colombia	Aspirator	Intradomestic	No data	No data	Aedes aegypti	female	fed
4.1.I.Julio	111	COLVERJUL1	P-9	2018-07-27	Versalles	Low	Colombia	Aspirator	Intradomestic	No data	No data	Aedes aegypti	female	fed
2.7.I.Julio	112	COLCOMJUL7	P-10	2018-07-28	Ciudadela Comfenalco	Low	Colombia	Aspirator	Intradomestic	No data	No data	Aedes aegypti	female	fed
2.7.I.Julio	113	COLCOMJUL7	P-10	2018-07-28	Ciudadela Comfenalco	Low	Colombia	Aspirator	Intradomestic	No data	No data	Aedes aegypti	female	fed
4.2.I.Julio	114	COLVERJUL2	P-11	2018-07-27	Versalles	Low	Colombia	Aspirator	Intradomestic	No data	No data	Aedes aegypti	female	unfed
4.2.I.Julio	115	COLVERJUL2	P-11	2018-07-27	Versalles	Low	Colombia	Aspirator	Intradomestic	No data	No data	Aedes aegypti	female	unfed
4.2.I.Julio	116	COLVERJUL2	P-11	2018-07-27	Versalles	Low	Colombia	BG sentinel	Intradomestic	No data	No data	Aedes aegypti	female	unfed
2.5.I.Julio	117	COLCOMJUL5	P-12	2018-07-28	Ciudadela Comfenalco	Low	Colombia	Aspirator	Intradomestic	No data	No data	Aedes aegypti	female	unfed
2.5.I.Julio	118	COLCOMJUL5	P-12	2018-07-28	Ciudadela Comfenalco	Low	Colombia	BG sentinel	Intradomestic	No data	No data	Aedes aegypti	female	fed
2.4.I.Julio	119	COLCOMJUL4	P-13	2018-07-28	Ciudadela Comfenalco	Low	Colombia	BG sentinel	Intradomestic	No data	No data	Aedes aegypti	female	unfed
2.4.I.Julio	120	COLCOMJUL4	P-13	2018-07-28	Ciudadela Comfenalco	Low	Colombia	BG sentinel	Intradomestic	No data	No data	Aedes aegypti	female	unfed
4.1.P.Julio.Al	121	COLVERJUL1	G-6	2018-07-27	Versalles	Low	Colombia	Aspirator	Peridomestic	No data	No data	Aedes aegypti	female	fed
2.5.I.Julio.Al	122	COLCOMJUL5	G-7	2018-07-28	Ciudadela Comfenalco	Low	Colombia	BG sentinel	Intradomestic	No data	No data	Aedes aegypti	female	fed
4.1.I.Julio.Al	123	COLVERJUL1	G-8	2018-07-27	Versalles	Low	Colombia	Aspirator	Intradomestic	No data	No data	Aedes aegypti	female	fed
4.7.I.Julio.Al	124	COLVERJUL7	G-9	2018-07-27	Versalles	Low	Colombia	Aspirator	Intradomestic	No data	No data	Aedes aegypti	female	fed
2.6.I.Julio.Al	125	COLCOMJUL6	G-10	2018-07-28	Ciudadela Comfenalco	Low	Colombia	Aspirator	Intradomestic	No data	No data	Aedes aegypti	female	fed
4.5.I.Julio.Al	126	COLVERJUL5	G-11	2018-07-27	Versalles	Low	Colombia	Aspirator	Intradomestic	No data	No data	Aedes aegypti	female	fed
4.1.I.Julio.Al	127	COLVERJUL1	G-12	2018-07-27	Versalles	Low	Colombia	Aspirator	Intradomestic	No data	No data	Aedes aegypti	female	fed
4.1.I.Julio.Al	128	COLVERJUL1	G-13	2018-07-27	Versalles	Low	Colombia	Aspirator	Intradomestic	No data	No data	Aedes aegypti	female	fed
1.2.I.Julio.Al	129	COLPOBFILPORJUL2	G-14	2018-07-26	El Poblado	High	Colombia	Aspirator	Intradomestic	No data	No data	Aedes aegypti	female	fed
2.8.I.Julio.Al	130	COLCOMJUL8	G-15	2018-07-28	Ciudadela Comfenalco	Low	Colombia	Aspirator	Intradomestic	No data	No data	Aedes aegypti	female	fed
2.3.I.Julio.Al	131	COLCOMJUL3	G-16	2018-07-28	Ciudadela Comfenalco	Low	Colombia	Aspirator	Intradomestic	No data	No data	Aedes aegypti	female	fed
2.6.I.Julio.Al	132	COLCOMJUL6	G-17	2018-07-28	Ciudadela Comfenalco	Low	Colombia	Aspirator	Intradomestic	No data	No data	Aedes aegypti	female	fed
2.6.I.Julio.Al	133	COLCOMJUL6	G-18	2018-07-28	Ciudadela Comfenalco	Low	Colombia	Aspirator	Intradomestic	No data	No data	Aedes aegypti	female	fed
2.6.I.Julio.Al	134	COLCOMJUL6	G-19	2018-07-28	Ciudadela Comfenalco	Low	Colombia	Aspirator	Intradomestic	No data	No data	Aedes aegypti	female	fed
4.1.P.Julio.Al	135	COLVERJUL1	G-20	2018-07-27	Versalles	Low	Colombia	Aspirator	Peridomestic	No data	No data	Aedes aegypti	female	fed
1.1.P.Julio	136	COLPOBFILPORJUL1	n/a	2018-07-26	El Poblado	High	Colombia	Aspirator	Peridomestic	No data	No data	Aedes aegypti	male	n/a
1.6.I.Julio	137	COLPOBFILPORJUL6	n/a	2018-07-26	El Poblado	High	Colombia	Aspirator	Intradomestic	No data	No data	Aedes aegypti	male	n/a
1.4.I.Julio	138	COLPOBFILPORJUL4	n/a	2018-07-26	El Poblado	High	Colombia	Aspirator	Intradomestic	No data	No data	Aedes aegypti	male	n/a
1.4.P.Julio	139	COLPOBFILPORJUL4	n/a	2018-07-26	El Poblado	High	Colombia	Aspirator	Peridomestic	No data	No data	Aedes aegypti	male	n/a
2.8.P.Julio	140	COLCOMJUL8	n/a	2018-07-28	Ciudadela Comfenalco	Low	Colombia	Aspirator	Peridomestic	No data	No data	Aedes aegypti	male	n/a
1.1.I.Julio	141	COLPOBFILPORJUL1	n/a	2018-07-26	El Poblado	High	Colombia	Aspirator	Intradomestic	No data	No data	Aedes aegypti	male	n/a
1.8.I.Julio	142	COLPOBFILPORJUL8	n/a	2018-07-26	El Poblado	High	Colombia	Aspirator	Intradomestic	No data	No data	Aedes aegypti	male	n/a
1.8.I.Julio	143	COLPOBFILPORJUL8	n/a	2018-07-26	El Poblado	High	Colombia	Aspirator	Intradomestic	No data	No data	Aedes aegypti	male	n/a
1.3.I.Julio	144	COLPOBFILPORJUL3	n/a	2018-07-26	El Poblado	High	Colombia	Aspirator	Intradomestic	No data	No data	Aedes aegypti	male	n/a
1.3.I.Julio	145	COLPOBFILPORJUL3	n/a	2018-07-26	El Poblado	High	Colombia	Aspirator	Intradomestic	No data	No data	Aedes aegypti	male	n/a
1.3.I.Julio	146	COLPOBFILPORJUL3	n/a	2018-07-26	El Poblado	High	Colombia	Aspirator	Intradomestic	No data	No data	Aedes aegypti	male	n/a
1.2.I.Julio.Al	147	COLPOBFILPORJUL2	n/a	2018-07-26	El Poblado	High	Colombia	Aspirator	Intradomestic	No data	No data	Aedes aegypti	male	n/a
2.7.I.Julio	148	COLCOMJUL7	n/a	2018-07-28	Ciudadela Comfenalco	Low	Colombia	Aspirator	Intradomestic	No data	No data	Aedes aegypti	male	n/a
2.6.I.Julio	149	COLCOMJUL6	n/a	2018-07-28	Ciudadela Comfenalco	Low	Colombia	Aspirator	Intradomestic	No data	No data	Aedes aegypti	male	n/a
2.6.I.Julio	150	COLCOMJUL6	n/a	2018-07-28	Ciudadela Comfenalco	Low	Colombia	Aspirator	Intradomestic	No data	No data	Aedes aegypti	male	n/a
2.6.I.Julio	151	COLCOMJUL6	n/a	2018-07-28	Ciudadela Comfenalco	Low	Colombia	Aspirator	Intradomestic	No data	No data	Aedes aegypti	male	n/a
2.6.I.Julio	152	COLCOMJUL6	n/a	2018-07-28	Ciudadela Comfenalco	Low	Colombia	Aspirator	Intradomestic	No data	No data	Aedes aegypti	male	n/a
2.5.I.Julio	153	COLCOMJUL5	n/a	2018-07-28	Ciudadela Comfenalco	Low	Colombia	Aspirator	Intradomestic	No data	No data	Aedes aegypti	male	n/a
3.3.I.Julio	154	COLSAMRESJUL3	n/a	2018-07-25	La Samaria	High	Colombia	Aspirator	Intradomestic	No data	No data	Aedes aegypti	male	n/a
3.3.I.Julio	155	COLSAMRESJUL3	n/a	2018-07-25	La Samaria	High	Colombia	Aspirator	Intradomestic	No data	No data	Aedes aegypti	male	n/a
4.7.P.Julio	156	COLVERJUL7	n/a	2018-07-27	Versalles	Low	Colombia	Aspirator	Peridomestic	No data	No data	Aedes aegypti	male	n/a
4.1.I.Julio	157	COLVERJUL1	n/a	2018-07-27	Versalles	Low	Colombia	Aspirator	Intradomestic	No data	No data	Aedes aegypti	male	n/a
4.5.I.Julio.Al	158	COLVERJUL5	n/a	2018-07-27	Versalles	Low	Colombia	Aspirator	Intradomestic	No data	No data	Aedes aegypti	male	n/a
4.5.P.Julio	159	COLVERJUL5	n/a	2018-07-27	Versalles	Low	Colombia	CDC	Peridomestic	No data	No data	Aedes aegypti	male	n/a
4.2.I.Julio	160	COLVERJUL2	n/a	2018-07-27	Versalles	Low	Colombia	BG sentinel	Intradomestic	No data	No data	Aedes aegypti	male	n/a
4.2.I.Julio	161	COLVERJUL2	n/a	2018-07-27	Versalles	Low	Colombia	BG sentinel	Intradomestic	No data	No data	Aedes aegypti	male	n/a
4.2.I.Julio	162	COLVERJUL2	n/a	2018-07-27	Versalles	Low	Colombia	BG sentinel	Intradomestic	No data	No data	Aedes aegypti	male	n/a
1.3.I. Agosto	163	COLPOBFILPORAUG3	IND-31	2018-08-31	El Poblado	High	Colombia	BG sentinel	Intradomestic	26.24	59.5	Aedes aegypti	female	unfed
2.4.P.Agosto	164	COLCOMAUG4	IND-32	2018-08-29	Ciudadela Comfenalco	Low	Colombia	Resting	Peridomestic	26.717	48.71	Aedes aegypti	female	unfed
2.7.I.Agosto	165	COLCOMAUG7	IND-33	2018-08-29	Ciudadela Comfenalco	Low	Colombia	Aspirator	Intradomestic	No data	43.8	Aedes aegypti	female	unfed
2.6.I. Agosto	166	COLCOMAUG6	IND-34	2018-08-29	Ciudadela Comfenalco	Low	Colombia	BG sentinel	Intradomestic	26.446	48.38	Aedes aegypti	female	unfed
2.5.I.Agosto	167	COLCOMAUG5	IND-35	2018-08-29	Ciudadela Comfenalco	Low	Colombia	Aspirator	Intradomestic	26.406	48.32	Aedes aegypti	female	unfed
2.2.I.Agosto	168	COLCOMAUG2	IND-36	2018-08-29	Ciudadela Comfenalco	Low	Colombia	BG sentinel	Intradomestic	26.513	47.8	Aedes aegypti	female	unfed
2.1.I.Agosto	169	COLCOMAUG1	IND-37	2018-08-29	Ciudadela Comfenalco	Low	Colombia	Aspirator	Intradomestic	26.392	48.64	Aedes aegypti	female	unfed
3.2.P.Agosto	170	COLSAMRESAUG2	IND-38	2018-08-30	La Samaria	High	Colombia	BG sentinel	Peridomestic	28.367	53.18	Aedes aegypti	female	unfed
3.6.P.Agosto	171	COLSAMRESAUG6	IND-39	2018-08-30	La Samaria	High	Colombia	BG sentinel	Peridomestic	28.706	52.76	Aedes aegypti	female	unfed
3.3.P.Agosto	172	COLSAMRESAUG3	IND-40	2018-08-30	La Samaria	High	Colombia	BG sentinel	Peridomestic	28.472	52.77	Aedes aegypti	female	unfed
4.5.I.Agosto	173	COLVERAUG5	IND-41	2018-09-01	Versalles	Low	Colombia	Aspirator	Intradomestic	29.071	52.09	Aedes aegypti	female	unfed
4.8.I.Agosto	174	COLVERAUG8	IND-42	2018-09-01	Versalles	Low	Colombia	Aspirator	Intradomestic	28.118	55.36	Aedes aegypti	female	unfed
1.7.I.Agosto.Al	175	COLPOBFILPORAUG7	G-21	2018-08-31	El Poblado	High	Colombia	Aspirator	Intradomestic	No data	49.25	Aedes aegypti	female	fed
2.7.I.Agosto.Al	176	COLCOMAUG7	G-22	2018-08-29	Ciudadela Comfenalco	Low	Colombia	Aspirator	Intradomestic	No data	43.8	Aedes aegypti	female	fed
4.4.I.Agosto.Al	177	COLVERAUG4	G-23	2018-09-01	Versalles	Low	Colombia	Aspirator	Intradomestic	27.978	51.17	Aedes aegypti	female	fed
4.1.I.Agosto.Al	178	COLVERAUG1	G-24	2018-09-02	Versalles	Low	Colombia	Aspirator	Intradomestic	29.056	52.18	Aedes aegypti	female	fed
1.6.I.Agosto	179	COLPOBFILPORAUG6	P-14	2018-08-31	El Poblado	High	Colombia	Aspirator	Intradomestic	30.177	52.22	Aedes aegypti	female	unfed
1.6.I.Agosto	180	COLPOBFILPORAUG6	P-14	2018-08-31	El Poblado	High	Colombia	Aspirator	Intradomestic	30.177	52.22	Aedes aegypti	female	unfed
2.8.I.Agosto	181	COLCOMAUG8	P-15	2018-08-29	Ciudadela Comfenalco	Low	Colombia	Aspirator	Intradomestic	26.476	48.61	Aedes aegypti	female	unfed
2.8.I.Agosto	182	COLCOMAUG8	P-15	2018-08-29	Ciudadela Comfenalco	Low	Colombia	Aspirator	Intradomestic	26.476	48.61	Aedes aegypti	female	unfed
4.6.I.Agosto	183	COLVERAUG6	P-16	2018-09-01	Versalles	Low	Colombia	BG sentinel	Intradomestic	30.408	54.1	Aedes aegypti	female	unfed
4.6.I.Agosto	184	COLVERAUG6	P-16	2018-09-01	Versalles	Low	Colombia	BG sentinel	Intradomestic	30.408	54.1	Aedes aegypti	female	unfed
4.1.I.Agosto.	185	COLVERAUG1	P-17	2018-09-02	Versalles	Low	Colombia	Aspirator	Intradomestic	29.056	52.18	Aedes aegypti	female	unfed
4.1.I.Agosto.	186	COLVERAUG1	P-17	2018-09-02	Versalles	Low	Colombia	Aspirator	Intradomestic	29.056	52.18	Aedes aegypti	female	unfed
1.4.I.Agosto	187	COLPOBFILPORAUG4	n/a	2018-09-01	El Poblado	High	Colombia	Aspirator	Intradomestic	28.617	55.08	Aedes aegypti	male	n/a
1.3.P. Agosto	188	COLPOBFILPORAUG3	n/a	2018-08-31	El Poblado	High	Colombia	Resting	Peridomestic	26.24	59.5	Aedes aegypti	male	n/a
1.5.P.Agosto.	189	COLPOBFILPORAUG5	n/a	2018-08-31	El Poblado	High	Colombia	BG sentinel	Peridomestic	28.513	52.95	Aedes aegypti	male	n/a
1.1.I.Agosto	190	COLPOBFILPORAUG1	n/a	2018-09-01	El Poblado	High	Colombia	Aspirator	Intradomestic	29.471	54.24	Aedes aegypti	male	n/a
1.1.I.Agosto	191	COLPOBFILPORAUG1	n/a	2018-09-01	El Poblado	High	Colombia	Aspirator	Intradomestic	29.471	54.24	Aedes aegypti	male	n/a
1.1.I.Agosto	192	COLPOBFILPORAUG1	n/a	2018-09-01	El Poblado	High	Colombia	Aspirator	Intradomestic	29.471	54.24	Aedes aegypti	male	n/a
2.5.I.Agosto	193	COLCOMAUG5	n/a	2018-08-29	Ciudadela Comfenalco	Low	Colombia	Aspirator	Intradomestic	26.406	48.32	Aedes aegypti	male	n/a
2.7.I.Agosto.Al	194	COLCOMAUG7	n/a	2018-08-29	Ciudadela Comfenalco	Low	Colombia	Aspirator	Intradomestic	No data	43.8	Aedes aegypti	male	n/a
2.3.I.Agosto	195	COLCOMAUG3	n/a	2018-08-29	Ciudadela Comfenalco	Low	Colombia	Aspirator	Intradomestic	26.435	48.4	Aedes aegypti	male	n/a
2.3.I.Agosto	196	COLCOMAUG3	n/a	2018-08-29	Ciudadela Comfenalco	Low	Colombia	Aspirator	Intradomestic	26.435	48.4	Aedes aegypti	male	n/a
2.3.I.Agosto	197	COLCOMAUG3	n/a	2018-08-29	Ciudadela Comfenalco	Low	Colombia	Aspirator	Intradomestic	26.435	48.4	Aedes aegypti	male	n/a
2.1.P.Agosto	198	COLCOMAUG1	n/a	2018-08-29	Ciudadela Comfenalco	Low	Colombia	Resting	Peridomestic	26.392	48.64	Aedes aegypti	male	n/a
2.1.P.Agosto	199	COLCOMAUG1	n/a	2018-08-29	Ciudadela Comfenalco	Low	Colombia	Resting	Peridomestic	26.392	48.64	Aedes aegypti	male	n/a
2.1.I.Agosto	200	COLCOMAUG1	n/a	2018-08-29	Ciudadela Comfenalco	Low	Colombia	Aspirator	Intradomestic	26.392	48.64	Aedes aegypti	male	n/a
2.1.I.Agosto	201	COLCOMAUG1	n/a	2018-08-29	Ciudadela Comfenalco	Low	Colombia	Aspirator	Intradomestic	26.392	48.64	Aedes aegypti	male	n/a
3.3.P.Agosto	202	COLSAMRESAUG3	n/a	2018-08-30	La Samaria	High	Colombia	BG sentinel	Peridomestic	28.472	52.77	Aedes aegypti	male	n/a
3.5.I.Agosto	203	COLSAMRESAUG5	n/a	2018-08-30	La Samaria	High	Colombia	BG sentinel	Intradomestic	28.486	51.75	Aedes aegypti	male	n/a
4.5.I.Agosto	204	COLVERAUG5	n/a	2018-09-01	Versalles	Low	Colombia	Aspirator	Intradomestic	29.071	52.09	Aedes aegypti	male	n/a
4.5.I.Agosto	205	COLVERAUG5	n/a	2018-09-01	Versalles	Low	Colombia	Aspirator	Intradomestic	29.071	52.09	Aedes aegypti	male	n/a
4.5.I.Agosto	206	COLVERAUG5	n/a	2018-09-01	Versalles	Low	Colombia	Aspirator	Intradomestic	29.071	52.09	Aedes aegypti	male	n/a
4.1.I.Agosto.Al	207	COLVERAUG1	n/a	2018-09-02	Versalles	Low	Colombia	Aspirator	Intradomestic	29.056	52.18	Aedes aegypti	male	n/a
4.1.I.Agosto.Al	208	COLVERAUG1	n/a	2018-09-02	Versalles	Low	Colombia	Aspirator	Intradomestic	29.056	52.18	Aedes aegypti	male	n/a
4.1.I.Agosto.Al	209	COLVERAUG1	n/a	2018-09-02	Versalles	Low	Colombia	Aspirator	Intradomestic	29.056	52.18	Aedes aegypti	male	n/a
4.1.I.Agosto.Al	210	COLVERAUG1	n/a	2018-09-02	Versalles	Low	Colombia	Aspirator	Intradomestic	29.056	52.18	Aedes aegypti	male	n/a
4.1.I.Agosto.Al	211	COLVERAUG1	n/a	2018-09-02	Versalles	Low	Colombia	Aspirator	Intradomestic	29.056	52.18	Aedes aegypti	male	n/a
4.3.I.Agosto	212	COLVERAUG3	n/a	2018-09-01	Versalles	Low	Colombia	BG sentinel	Intradomestic	27.936	51.1	Aedes aegypti	male	n/a
4.1.I.Agosto	213	COLVERAUG1	n/a	2018-09-01	Versalles	Low	Colombia	BG sentinel	Intradomestic	29.056	52.18	Aedes aegypti	male	n/a
4.7.I.Agosto	214	COLVERAUG7	n/a	2018-09-01	Versalles	Low	Colombia	BG sentinel	Intradomestic	No data	52.68	Aedes aegypti	male	n/a
4.2.I.Agosto	215	COLVERAUG2	n/a	2018-09-01	Versalles	Low	Colombia	CDC	Peridomestic	28.36	51.47	Aedes aegypti	male	n/a
2.8.I.Septiembre	216	COLCOMSEP8	IND-43	2018-09-19	Ciudadela Comfenalco	Low	Colombia	BG sentinel	Intradomestic	28.936	48.22	Aedes aegypti	female	unfed
2.1.P.Septiembre	217	COLCOMSEP1	IND-44	2018-09-19	Ciudadela Comfenalco	Low	Colombia	resting	Peridomestic	21.776	47.61	Aedes aegypti	female	unfed
3.3.I.Septiembre	218	COLSAMRESSEP3	IND-45	2018-09-20	La Samaria	High	Colombia	Aspirator	Intradomestic	25.143	47.98	Aedes aegypti	female	unfed
3.3.P.Septiembre	219	COLSAMRESSEP3	IND-46	2018-09-20	La Samaria	High	Colombia	Aspirator	Peridomestic	25.143	47.98	Aedes aegypti	female	unfed
3.4.I.Septiembre	220	COLSAMRESSEP4	IND-47	2018-09-20	La Samaria	High	Colombia	Aspirator	Intradomestic	25.33	47.95	Aedes aegypti	female	unfed
4.8.I.Septiembre	221	COLVERSEP8	IND-48	2018-09-22	Versalles	Low	Colombia	BG sentinel	Intradomestic	29.973	46.24	Aedes aegypti	female	unfed
1.7.P.Septiembre	222	COLPOBFILPORSEP7	IND-49	2018-09-21	El Poblado	High	Colombia	BG sentinel	Peridomestic	31.957	40.38	Aedes aegypti	female	unfed
4.1.P.Septiembre	223	COLVERSEP1	IND-50	2018-09-22	Versalles	Low	Colombia	resting	Peridomestic	28.943	46.46	Aedes aegypti	female	unfed
4.2.P.Septiembre	224	COLVERSEP2	IND-51	2018-09-22	Versalles	Low	Colombia	Aspirator	Peridomestic	29.387	46.19	Aedes aegypti	female	unfed
4.1.I.Septiembre	225	COLVERSEP1	IND-52	2018-09-23	Versalles	Low	Colombia	Aspirator	Intradomestic	28.943	46.46	Aedes aegypti	female	unfed
2.7.I.Septiembre.Al	226	COLCOMSEP7	G-25	2018-09-19	Ciudadela Comfenalco	Low	Colombia	Aspirator	Intradomestic	27.941	46.79	Aedes aegypti	female	fed
2.7.I.Septiembre.Al	227	COLCOMSEP7	G-26	2018-09-19	Ciudadela Comfenalco	Low	Colombia	Aspirator	Intradomestic	27.941	46.79	Aedes aegypti	female	fed
2.7.I.Septienbre.Al	228	COLCOMSEP7	G-27	2018-09-19	Ciudadela Comfenalco	Low	Colombia	Aspirator	Intradomestic	27.941	46.79	Aedes aegypti	female	fed
2.7.I.Septiembre.Al	229	COLCOMSEP7	G-28	2018-09-19	Ciudadela Comfenalco	Low	Colombia	Aspirator	Intradomestic	27.941	46.79	Aedes aegypti	female	fed
2.8.I.Septiembre.Al	230	COLCOMSEP8	G-29	2018-09-19	Ciudadela Comfenalco	Low	Colombia	Aspirator	Intradomestic	28.936	48.22	Aedes aegypti	female	fed
3.8.I.Septiembre.Al	231	COLSAMRESSEP8	G-30	2018-09-20	La Samaria	High	Colombia	Aspirator	Intradomestic	26.326	47.93	Aedes aegypti	female	fed
4.2.I.Septiembre.Al	232	COLVERSEP8	G-31	2018-09-23	Versalles	Low	Colombia	Aspirator	Intradomestic	29.973	46.24	Aedes aegypti	female	fed
4.2.I.Septiembre.Al	233	COLVERSEP2	G-32	2018-09-23	Versalles	Low	Colombia	Aspirator	Intradomestic	29.387	46.19	Aedes aegypti	female	fed
4.5.I.Septiembre.Al	234	COLVERSEP5	G-33	2018-09-23	Versalles	Low	Colombia	Aspirator	Intradomestic	29.17	46.21	Aedes aegypti	female	fed
4.6.I.Septiembre	235	COLVERSEP6	G-34	2018-09-22	Versalles	Low	Colombia	Aspirator	Intradomestic	No data	44.98	Aedes aegypti	female	fed
2.7.1.Septiembre	236	COLCOMSEP7	P-18	2018-09-09	Ciudadela Comfenalco	Low	Colombia	Aspirator	Intradomestic	27.941	46.79	Aedes aegypti	female	unfed
2.7.1.Septiembre	237	COLCOMSEP7	P-18	2018-09-09	Ciudadela Comfenalco	Low	Colombia	Aspirator	Intradomestic	27.941	46.79	Aedes aegypti	female	unfed
2.7.1.Septiembre	238	COLCOMSEP7	P-18	2018-09-09	Ciudadela Comfenalco	Low	Colombia	Aspirator	Intradomestic	27.941	46.79	Aedes aegypti	female	unfed
2.2.P.Septiembre	239	COLCOMSEP2	IND-160	2018-09-09	Ciudadela Comfenalco	Low	Colombia	Aspirator	Peridomestic	21.803	46.6	Aedes aegypti	female	unfed
2.6.I.Septiembre	240	COLCOMSEP6	P-20	2018-09-09	Ciudadela Comfenalco	Low	Colombia	BG sentinel	Intradomestic	No data	44.64	Aedes aegypti	female	unfed
2.6.I.Septiembre	241	COLCOMSEP6	P-20	2018-09-09	Ciudadela Comfenalco	Low	Colombia	BG sentinel	Intradomestic	No data	44.64	Aedes aegypti	female	unfed
2.6.I.Septiembre	242	COLCOMSEP6	P-20	2018-09-09	Ciudadela Comfenalco	Low	Colombia	Aspirator	Intradomestic	No data	44.64	Aedes aegypti	female	unfed
3.7.P.Septiembre	243	COLSAMRESSEP7	P-21	2018-09-20	La Samaria	High	Colombia	BG sentinel	Peridomestic	25.284	47.94	Aedes aegypti	female	unfed
3.7.P.Septiembre	244	COLSAMRESSEP7	P-21	2018-09-20	La Samaria	High	Colombia	BG sentinel	Peridomestic	25.284	47.94	Aedes aegypti	female	unfed
1.3.P.Septiembre	245	COLPOBFILPORSEP3	P-22	2018-09-21	El Poblado	High	Colombia	BG sentinel	Intradomestic	29.393	46.25	Aedes aegypti	female	unfed
1.3.I.Septiembre	246	COLPOBFILPORSEP3	P-22	2018-09-21	El Poblado	High	Colombia	Aspirator	Intradomestic	29.393	46.25	Aedes aegypti	female	unfed
1.8.P.Septiembre	247	COLPOBFILPORSEP8	P-23	2018-09-21	El Poblado	High	Colombia	BG sentinel	Peridomestic	31.75	45.8	Aedes aegypti	female	unfed
1.8.P.Septiembre	248	COLPOBFILPORSEP8	P-23	2018-09-21	El Poblado	High	Colombia	BG sentinel	Peridomestic	31.75	45.8	Aedes aegypti	female	unfed
4.5.I.Septiembre	249	COLVERSEP5	P-24	2018-09-22	Versalles	Low	Colombia	BG sentinel	Intradomestic	29.17	46.21	Aedes aegypti	female	unfed
4.5.I.Septiembre	250	COLVERSEP5	P-24	2018-09-22	Versalles	Low	Colombia	BG sentinel	Intradomestic	29.17	46.21	Aedes aegypti	female	unfed
4.5.I.Septiembre	251	COLVERSEP5	P-24	2018-09-22	Versalles	Low	Colombia	BG sentinel	Intradomestic	29.17	46.21	Aedes aegypti	female	unfed
4.5.I.Septiembre	252	COLVERSEP5	P-24	2018-09-22	Versalles	Low	Colombia	BG sentinel	Intradomestic	29.17	46.21	Aedes aegypti	female	unfed
1.3.I.Septiembre	253	COLPOBFILPORSEP3	n/a	2018-09-21	El Poblado	High	Colombia	Aspirator	Intradomestic	29.393	46.25	Aedes aegypti	male	n/a
1.8.P.Septiembre	254	COLPOBFILPORSEP8	n/a	2018-09-21	El Poblado	High	Colombia	BG sentinel	Peridomestic	31.75	45.8	Aedes aegypti	male	n/a
1.8.P.Septiembre	255	COLPOBFILPORSEP8	n/a	2018-09-21	El Poblado	High	Colombia	BG sentinel	Peridomestic	31.75	45.8	Aedes aegypti	male	n/a
1.5.I.Septiembre	256	COLPOBFILPORSEP5	n/a	2018-09-21	El Poblado	High	Colombia	Aspirator	Intradomestic	30.139	48.05	Aedes aegypti	male	n/a
2.7.I.Septiembre.Al	257	COLCOMSEP7	n/a	2018-09-19	Ciudadela Comfenalco	Low	Colombia	Aspirator	Intradomestic	27.941	46.79	Aedes aegypti	male	n/a
2.7.I.Septiembre.Al	258	COLCOMSEP7	n/a	2018-09-19	Ciudadela Comfenalco	Low	Colombia	Aspirator	Intradomestic	27.941	46.79	Aedes aegypti	male	n/a
2.7.I.Septiembre.Al	259	COLCOMSEP7	n/a	2018-09-19	Ciudadela Comfenalco	Low	Colombia	Aspirator	Intradomestic	27.941	46.79	Aedes aegypti	male	n/a
2.7.I.Septiembre.Al	260	COLCOMSEP7	n/a	2018-09-19	Ciudadela Comfenalco	Low	Colombia	Aspirator	Intradomestic	27.941	46.79	Aedes aegypti	male	n/a
2.7.I.Septiembre.Al	261	COLCOMSEP7	n/a	2018-09-19	Ciudadela Comfenalco	Low	Colombia	Aspirator	Intradomestic	27.941	46.79	Aedes aegypti	male	n/a
2.7.I.Septiembre.Al	262	COLCOMSEP7	n/a	2018-09-19	Ciudadela Comfenalco	Low	Colombia	Aspirator	Intradomestic	27.941	46.79	Aedes aegypti	male	n/a
2.7.I.Septiembre.Al	263	COLCOMSEP7	n/a	2018-09-19	Ciudadela Comfenalco	Low	Colombia	Aspirator	Intradomestic	27.941	46.79	Aedes aegypti	male	n/a
2.7.I.Septiembre.Al	264	COLCOMSEP7	n/a	2018-09-19	Ciudadela Comfenalco	Low	Colombia	Aspirator	Intradomestic	27.941	46.79	Aedes aegypti	male	n/a
2.7.I.Septiembre.Al	265	COLCOMSEP7	n/a	2018-09-19	Ciudadela Comfenalco	Low	Colombia	Aspirator	Intradomestic	27.941	46.79	Aedes aegypti	male	n/a
2.7.I.Septiembre.Al	266	COLCOMSEP7	n/a	2018-09-19	Ciudadela Comfenalco	Low	Colombia	Aspirator	Intradomestic	27.941	46.79	Aedes aegypti	male	n/a
2.7.I.Septiembre.Al	267	COLCOMSEP7	n/a	2018-09-19	Ciudadela Comfenalco	Low	Colombia	CDC	Peridomestic	27.941	46.79	Aedes aegypti	male	n/a
2.8.I.Septiembre.Al	268	COLCOMSEP8	n/a	2018-09-19	Ciudadela Comfenalco	Low	Colombia	Aspirator	Intradomestic	28.936	48.22	Aedes aegypti	male	n/a
2.8.I.Septiembre.Al	269	COLCOMSEP8	n/a	2018-09-19	Ciudadela Comfenalco	Low	Colombia	Aspirator	Intradomestic	28.936	48.22	Aedes aegypti	male	n/a
2.8.I.Septiembre.Al	270	COLCOMSEP8	n/a	2018-09-19	Ciudadela Comfenalco	Low	Colombia	Aspirator	Intradomestic	28.936	48.22	Aedes aegypti	male	n/a
2.8.I.Septiembre.Al	271	COLCOMSEP8	n/a	2018-09-19	Ciudadela Comfenalco	Low	Colombia	Aspirator	Intradomestic	28.936	48.22	Aedes aegypti	male	n/a
2.1.I.Septiembre	272	COLCOMSEP1	n/a	2018-09-19	Ciudadela Comfenalco	Low	Colombia	BG sentinel	Intradomestic	21.776	47.61	Aedes aegypti	male	n/a
2.1.I.Septiembre	273	COLCOMSEP1	n/a	2018-09-19	Ciudadela Comfenalco	Low	Colombia	BG sentinel	Intradomestic	21.776	47.61	Aedes aegypti	male	n/a
2.4.I.Septiembre	274	COLCOMSEP4	n/a	2018-09-19	Ciudadela Comfenalco	Low	Colombia	Aspirator	Intradomestic	22.109	46.56	Aedes aegypti	male	n/a
3.8.I.Septiembre.Al	275	COLSAMRESSEP8	n/a	2018-09-20	La Samaria	High	Colombia	Aspirator	Intradomestic	26.326	47.93	Aedes aegypti	male	n/a
3.8.I.Septiembre.Al	276	COLSAMRESSEP8	n/a	2018-09-20	La Samaria	High	Colombia	Aspirator	Intradomestic	26.326	47.93	Aedes aegypti	male	n/a
3.4.I.Septiembre	277	COLSAMRESSEP4	n/a	2018-09-21	La Samaria	High	Colombia	Aspirator	Intradomestic	25.33	47.95	Aedes aegypti	male	n/a
3.6.I.Septiembre	278	COLSAMRESSEP6	n/a	2018-09-20	La Samaria	High	Colombia	BG sentinel	Intradomestic	No data	43.88	Aedes aegypti	male	n/a
4.1.I.Septiembre	279	COLVERSEP1	n/a	2018-09-22	Versalles	Low	Colombia	BG sentinel	Intradomestic	28.943	46.46	Aedes aegypti	male	n/a
4.6.I.Septiembre	280	COLVERSEP6	n/a	2018-09-22	Versalles	Low	Colombia	Aspirator	Intradomestic	No data	44.98	Aedes aegypti	male	n/a
4.6.I.Septiembre	281	COLVERSEP6	n/a	2018-09-22	Versalles	Low	Colombia	Aspirator	Intradomestic	No data	44.98	Aedes aegypti	male	n/a
4.3.I.Septiembre	282	COLVERSEP3	n/a	2018-09-23	Versalles	Low	Colombia	Aspirator	Intradomestic	31.98	46.95	Aedes aegypti	male	n/a
4.3.I.Septiembre	283	COLVERSEP3	n/a	2018-09-23	Versalles	Low	Colombia	Aspirator	Intradomestic	31.98	46.95	Aedes aegypti	male	n/a
4.4.I.Septiembre	284	COLVERSEP4	n/a	2018-09-23	Versalles	Low	Colombia	Aspirator	Intradomestic	29.821	47.84	Aedes aegypti	male	n/a
4.7.I.Septiembre	285	COLVERSEP7	n/a	2018-09-23	Versalles	Low	Colombia	Aspirator	Intradomestic	28.104	50.86	Aedes aegypti	male	n/a
4.2.P.Septiembre	286	COLVERSEP2	n/a	2018-09-22	Versalles	Low	Colombia	CDC	Peridomestic	29.387	46.19	Aedes aegypti	male	n/a
4.2.I.Septiembre	287	COLVERSEP2	n/a	2018-09-22	Versalles	Low	Colombia	BG sentinel	Intradomestic	29.387	46.19	Aedes aegypti	male	n/a
4.2.I.Septiembre	288	COLVERSEP2	n/a	2018-09-22	Versalles	Low	Colombia	BG sentinel	Intradomestic	29.387	46.19	Aedes aegypti	male	n/a
3.6.I.Octubre	289	COLSAMRESOCT6	IND-53	2018-10-28	La Samaria	High	Colombia	BG sentinel	Intradomestic	23.562	51.24	Aedes aegypti	female	unfed
2.2.I.Octubre	290	COLCOMOCT2	IND-54	2018-10-25	Ciudadela Comfenalco	Low	Colombia	Aspirator	Intradomestic	25.249	54.59	Aedes aegypti	female	unfed
1.3.I.Octubre	291	COLPOBFILPOROCT3	IND-55	2018-10-26	Filadelfia	High	Colombia	Aspirator	Intradomestic	No data	88.07	Aedes aegypti	female	unfed
1.8.I.Octubre	292	COLPOBFILPOROCT8	IND-56	2018-10-26	Filadelfia	High	Colombia	Aspirator	Intradomestic	26.573	67.89	Aedes aegypti	female	unfed
4.6.P.Octubre	293	COLVEROCT56	IND-57	2018-10-27	Versalles	Low	Colombia	BG sentinel	Peridomestic	24.971	85.12	Aedes aegypti	female	unfed
4.3.I.Octubre	294	COLVEROCT53	IND-58	2018-10-27	Versalles	Low	Colombia	Aspirator	Intradomestic	No data	75.78	Aedes aegypti	female	unfed
4.5.I.Octubre	295	COLVEROCT55	IND-59	2018-10-28	Versalles	Low	Colombia	Aspirator	Intradomestic	25.488	79.83	Aedes aegypti	female	unfed
2.7.I.Octubre.Al	296	COLCOMOCT7	G-35	2018-10-25	Ciudadela Comfenalco	Low	Colombia	Aspirator	Intradomestic	24.293	52.17	Aedes aegypti	female	fed
2.7.I.Octubre.Al	297	COLCOMOCT7	G-36	2018-10-25	Ciudadela Comfenalco	Low	Colombia	Aspirator	Intradomestic	24.293	52.17	Aedes aegypti	female	fed
2.7.I.Octubre.Al	298	COLCOMOCT7	G-37	2018-10-25	Ciudadela Comfenalco	Low	Colombia	Aspirator	Intradomestic	24.293	52.17	Aedes aegypti	female	fed
2.7.I.Octubre.Al	299	COLCOMOCT7	G-38	2018-10-25	Ciudadela Comfenalco	Low	Colombia	Aspirator	Intradomestic	24.293	52.17	Aedes aegypti	female	fed
2.8.I.Octubre.Al	300	COLCOMOCT8	G-39	2018-10-25	Ciudadela Comfenalco	Low	Colombia	Aspirator	Intradomestic	24.147	53.74	Aedes aegypti	female	fed
2.7.I.Octubre.Al	301	COLCOMOCT7	G-40	2018-10-25	Ciudadela Comfenalco	Low	Colombia	Aspirator	Intradomestic	24.293	52.17	Aedes aegypti	female	fed
2.4.I.Octubre.Al	302	COLCOMOCT4	G-41	2018-10-26	Ciudadela Comfenalco	Low	Colombia	Aspirator	Intradomestic	24.815	52.35	Aedes aegypti	female	fed
1.7.I.Octubre.Al	303	COLPOBFILPOROCT7	G-42	2018-10-26	Filadelfia	High	Colombia	Aspirator	Intradomestic	25.139	73.94	Aedes aegypti	female	fed
1.5.I.Octubre.Al	304	COLPOBFILPOROCT5	G-43	2018-10-26	Filadelfia	High	Colombia	Aspirator	Intradomestic	23.177	88.77	Aedes aegypti	female	fed
1.5.I.Octubre.Al	305	COLPOBFILPOROCT5	G-44	2018-10-26	Filadelfia	High	Colombia	Aspirator	Intradomestic	23.177	88.77	Aedes aegypti	female	fed
4.4.I.Octubre.Al	306	COLVEROCT4	G-45	2018-10-27	Versalles	Low	Colombia	Aspirator	Intradomestic	24.99	81.54	Aedes aegypti	female	fed
4.3.I.Octubre.Al	307	COLVEROCT3	G-46	2018-10-28	Versalles	Low	Colombia	Aspirator	Intradomestic	No data	75.78	Aedes aegypti	female	fed
4.3.I.Octubre.Al	308	COLVEROCT3	G-47	2018-10-28	Versalles	Low	Colombia	Aspirator	Intradomestic	No data	75.78	Aedes aegypti	female	fed
4.5.I.Octubre.Al	309	COLVEROCT5	G-48	2018-10-28	Versalles	Low	Colombia	Aspirator	Intradomestic	25.488	79.83	Aedes aegypti	female	fed
2.7.P.Octubre	310	COLCOMOCT7	P-25	2018-10-26	Ciudadela Comfenalco	Low	Colombia	Aspirator	Peridomestic	24.293	52.17	Aedes aegypti	female	unfed
2.7.P.Octubre	311	COLCOMOCT7	P-25	2018-10-26	Ciudadela Comfenalco	Low	Colombia	Aspirator	Peridomestic	24.293	52.17	Aedes aegypti	female	unfed
2.5.I.Octubre	312	COLCOMOCT5	P-26	2018-10-25	Ciudadela Comfenalco	Low	Colombia	Aspirator	Intradomestic	24.697	53.62	Aedes aegypti	female	unfed
2.5.I.Octubre	313	COLCOMOCT5	P-26	2018-10-25	Ciudadela Comfenalco	Low	Colombia	Aspirator	Intradomestic	24.697	53.62	Aedes aegypti	female	unfed
2.5.I.Octubre	314	COLCOMOCT5	P-26	2018-10-25	Ciudadela Comfenalco	Low	Colombia	Aspirator	Intradomestic	24.697	53.62	Aedes aegypti	female	unfed
2.5.I.Octubre	315	COLCOMOCT5	P-26	2018-10-25	Ciudadela Comfenalco	Low	Colombia	Aspirator	Intradomestic	24.697	53.62	Aedes aegypti	female	unfed
2.5.P.Octubre	316	COLCOMOCT5	P-27	2018-10-25	Ciudadela Comfenalco	Low	Colombia	Aspirator	Peridomestic	24.697	53.62	Aedes aegypti	female	unfed
2.5.P.Octubre	317	COLCOMOCT5	P-27	2018-10-25	Ciudadela Comfenalco	Low	Colombia	Aspirator	Peridomestic	24.697	53.62	Aedes aegypti	female	unfed
2.5.P.Octubre	318	COLCOMOCT5	P-27	2018-10-25	Ciudadela Comfenalco	Low	Colombia	Aspirator	Peridomestic	24.697	53.62	Aedes aegypti	female	unfed
1.1.I.Octubre	319	COLPOBFILPOROCT1	P-28	2018-10-25	Filadelfia	High	Colombia	Aspirator	Intradomestic	22.529	94.43	Aedes aegypti	female	unfed
1.1.I.Octubre	320	COLPOBFILPOROCT1	P-28	2018-10-25	Filadelfia	High	Colombia	Aspirator	Intradomestic	22.529	94.43	Aedes aegypti	female	unfed
1.5.I.Octubre	321	COLPOBFILPOROCT5	P-29	2018-10-25	Filadelfia	High	Colombia	Aspirator	Intradomestic	23.177	88.77	Aedes aegypti	female	unfed
1.5.I.Octubre	322	COLPOBFILPOROCT5	P-29	2018-10-25	Filadelfia	High	Colombia	Aspirator	Intradomestic	23.177	88.77	Aedes aegypti	female	unfed
4.1.P.Octubre	323	COLVEROCT1	P-30	2018-10-25	Versalles	Low	Colombia	Aspirator	Peridomestic	23.921	89.58	Aedes aegypti	female	unfed
4.1.P.Octubre	324	COLVEROCT1	P-30	2018-10-25	Versalles	Low	Colombia	Aspirator	Peridomestic	23.921	89.58	Aedes aegypti	female	unfed
4.1.P.Octubre	325	COLVEROCT1	P-30	2018-10-25	Versalles	Low	Colombia	Aspirator	Peridomestic	23.921	89.58	Aedes aegypti	female	unfed
4.5.P.Octubre	326	COLVEROCT5	P-31	2018-10-25	Versalles	Low	Colombia	Aspirator	Peridomestic	25.488	79.83	Aedes aegypti	female	unfed
4.5.P.Octubre	327	COLVEROCT5	P-31	2018-10-25	Versalles	Low	Colombia	Aspirator	Peridomestic	25.488	79.83	Aedes aegypti	female	unfed
4.5.P.Octubre	328	COLVEROCT5	P-31	2018-10-25	Versalles	Low	Colombia	Aspirator	Peridomestic	25.488	79.83	Aedes aegypti	female	unfed
4.5.P.Octubre	329	COLVEROCT5	P-31	2018-10-25	Versalles	Low	Colombia	Aspirator	Peridomestic	25.488	79.83	Aedes aegypti	female	unfed
4.2.I.Octubre	330	COLVEROCT2	P-32	2018-10-26	Versalles	Low	Colombia	Aspirator	Intradomestic	24.924	80.22	Aedes aegypti	female	unfed
4.2.I.Octubre	331	COLVEROCT2	P-32	2018-10-26	Versalles	Low	Colombia	Aspirator	Intradomestic	24.924	80.22	Aedes aegypti	female	unfed
4.2.I.Octubre	332	COLVEROCT2	P-32	2018-10-26	Versalles	Low	Colombia	Aspirator	Intradomestic	24.924	80.22	Aedes aegypti	female	unfed
4.6.I.Octubre.Al	333	COLVEROCT6	P-33	2018-10-27	Versalles	Low	Colombia	Aspirator	Intradomestic	24.971	85.12	Aedes aegypti	female	fed
4.6.I.Octubre.Al	334	COLVEROCT6	P-33	2018-10-27	Versalles	Low	Colombia	Aspirator	Intradomestic	24.971	85.12	Aedes aegypti	female	fed
4.6.I.Octubre	335	COLVEROCT6	P-34	2018-10-28	Versalles	Low	Colombia	Aspirator	Intradomestic	24.971	85.12	Aedes aegypti	female	unfed
4.6.I.Octubre	336	COLVEROCT6	P-34	2018-10-28	Versalles	Low	Colombia	Aspirator	Intradomestic	24.971	85.12	Aedes aegypti	female	unfed
4.6.I.Octubre	337	COLVEROCT6	P-34	2018-10-28	Versalles	Low	Colombia	Aspirator	Intradomestic	24.971	85.12	Aedes aegypti	female	unfed
4.4.P.Octubre	338	COLVEROCT4	P-36	2018-10-27	Versalles	Low	Colombia	BG sentinel	Peridomestic	24.99	81.54	Aedes aegypti	female	unfed
4.4.P.Octubre	339	COLVEROCT4	P-36	2018-10-28	Versalles	Low	Colombia	Aspirator	Peridomestic	24.99	81.54	Aedes aegypti	female	unfed
2.7.I.Octubre	340	COLCOMOCT7	P-37	2018-10-28	Ciudadela Comfenalco	Low	Colombia	Aspirator	Intradomestic	24.293	52.17	Aedes aegypti	female	unfed
2.7.I.Octubre	341	COLCOMOCT7	P-37	2018-10-28	Ciudadela Comfenalco	Low	Colombia	Aspirator	Intradomestic	24.293	52.17	Aedes aegypti	female	unfed
2.7.I.Octubre	342	COLCOMOCT7	P-37	2018-10-28	Ciudadela Comfenalco	Low	Colombia	Aspirator	Intradomestic	24.293	52.17	Aedes aegypti	female	unfed
2.7.I.Octubre	343	COLCOMOCT7	P-37	2018-10-28	Ciudadela Comfenalco	Low	Colombia	Aspirator	Intradomestic	24.293	52.17	Aedes aegypti	female	unfed
2.7.I.Octubre	344	COLCOMOCT7	P-37	2018-10-28	Ciudadela Comfenalco	Low	Colombia	Aspirator	Intradomestic	24.293	52.17	Aedes aegypti	female	unfed
2.7.I.Octubre	345	COLCOMOCT7	P-37	2018-10-28	Ciudadela Comfenalco	Low	Colombia	Aspirator	Intradomestic	24.293	52.17	Aedes aegypti	female	unfed
2.7.I.Octubre.	346	COLCOMOCT7	P-37	2018-10-28	Ciudadela Comfenalco	Low	Colombia	BG sentinel	Intradomestic	24.293	52.17	Aedes aegypti	female	unfed
2.7.I.Octubre.	347	COLCOMOCT7	P-37	2018-10-28	Ciudadela Comfenalco	Low	Colombia	BG sentinel	Intradomestic	24.293	52.17	Aedes aegypti	female	unfed
2.7.I.Octubre.	348	COLCOMOCT7	P-37	2018-10-28	Ciudadela Comfenalco	Low	Colombia	BG sentinel	Intradomestic	24.293	52.17	Aedes aegypti	female	unfed
2.7.I.Octubre.	349	COLCOMOCT7	P-37	2018-10-28	Ciudadela Comfenalco	Low	Colombia	BG sentinel	Intradomestic	24.293	52.17	Aedes aegypti	female	unfed
2.4.I.Octubre	350	COLCOMOCT4	P-38	2018-10-27	Ciudadela Comfenalco	Low	Colombia	BG sentinel	Intradomestic	24.815	52.35	Aedes aegypti	female	unfed
2.4.I.Octubre	351	COLCOMOCT4	P-38	2018-10-27	Ciudadela Comfenalco	Low	Colombia	Aspirator	Intradomestic	24.815	52.35	Aedes aegypti	female	unfed
2.4.I.Octubre	352	COLCOMOCT4	P-38	2018-10-27	Ciudadela Comfenalco	Low	Colombia	Aspirator	Intradomestic	24.815	52.35	Aedes aegypti	female	unfed
2.4.I.Octubre	353	COLCOMOCT4	P-38	2018-10-27	Ciudadela Comfenalco	Low	Colombia	Aspirator	Intradomestic	24.815	52.35	Aedes aegypti	female	unfed
1.5.I.Octubre	354	COLPOBFILPOROCT5	n/a	2018-10-26	Filadelfia	High	Colombia	Aspirator	Intradomestic	23.177	88.77	Aedes aegypti	male	n/a
1.8.I.Octubre	355	COLPOBFILPOROCT8	n/a	2018-10-26	Filadelfia	High	Colombia	Aspirator	Intradomestic	26.573	67.89	Aedes aegypti	male	n/a
1.8.I.Octubre	356	COLPOBFILPOROCT8	n/a	2018-10-26	Filadelfia	High	Colombia	Aspirator	Intradomestic	26.573	67.89	Aedes aegypti	male	n/a
1.8.I.Octubre	357	COLPOBFILPOROCT8	n/a	2018-10-26	Filadelfia	High	Colombia	Aspirator	Intradomestic	26.573	67.89	Aedes aegypti	male	n/a
1.4.P.Octubre	358	COLPOBFILPOROCT4	n/a	2018-10-26	Filadelfia	High	Colombia	Aspirator	Peridomestic	24.756	81.1	Aedes aegypti	male	n/a
1.4.P.Octubre	359	COLPOBFILPOROCT4	n/a	2018-10-26	Filadelfia	High	Colombia	Aspirator	Peridomestic	24.756	81.1	Aedes aegypti	male	n/a
1.4.I.Octubre	360	COLPOBFILPOROCT4	n/a	2018-10-26	Filadelfia	High	Colombia	Aspirator	Intradomestic	24.756	81.1	Aedes aegypti	male	n/a
1.4.I.Octubre	361	COLPOBFILPOROCT4	n/a	2018-10-26	Filadelfia	High	Colombia	Aspirator	Intradomestic	24.756	81.1	Aedes aegypti	male	n/a
1.4.I.Octubre	362	COLPOBFILPOROCT4	n/a	2018-10-26	Filadelfia	High	Colombia	Aspirator	Intradomestic	24.756	81.1	Aedes aegypti	male	n/a
1.4.I.Octubre	363	COLPOBFILPOROCT4	n/a	2018-10-26	Filadelfia	High	Colombia	Aspirator	Intradomestic	24.756	81.1	Aedes aegypti	male	n/a
1.4.I.Octubre	364	COLPOBFILPOROCT4	n/a	2018-10-26	Filadelfia	High	Colombia	Aspirator	Intradomestic	24.756	81.1	Aedes aegypti	male	n/a
2.7.P.Octubre	365	COLCOMOCT7	n/a	2018-10-25	Ciudadela Comfenalco	Low	Colombia	Aspirator	Peridomestic	24.293	52.17	Aedes aegypti	male	n/a
2.7.I.Octubre	366	COLCOMOCT7	n/a	2018-10-25	Ciudadela Comfenalco	Low	Colombia	Aspirator	Intradomestic	24.293	52.17	Aedes aegypti	male	n/a
2.7.I.Octubre	367	COLCOMOCT7	n/a	2018-10-25	Ciudadela Comfenalco	Low	Colombia	Aspirator	Intradomestic	24.293	52.17	Aedes aegypti	male	n/a
2.7.I.Octubre	368	COLCOMOCT7	n/a	2018-10-25	Ciudadela Comfenalco	Low	Colombia	Aspirator	Intradomestic	24.293	52.17	Aedes aegypti	male	n/a
2.7.I.Octubre	369	COLCOMOCT7	n/a	2018-10-25	Ciudadela Comfenalco	Low	Colombia	Aspirator	Intradomestic	24.293	52.17	Aedes aegypti	male	n/a
2.7.I.Octubre	370	COLCOMOCT7	n/a	2018-10-25	Ciudadela Comfenalco	Low	Colombia	Aspirator	Intradomestic	24.293	52.17	Aedes aegypti	male	n/a
2.7.I.Octubre	371	COLCOMOCT7	n/a	2018-10-25	Ciudadela Comfenalco	Low	Colombia	Aspirator	Intradomestic	24.293	52.17	Aedes aegypti	male	n/a
2.7.I.Octubre	372	COLCOMOCT7	n/a	2018-10-25	Ciudadela Comfenalco	Low	Colombia	Aspirator	Intradomestic	24.293	52.17	Aedes aegypti	male	n/a
2.7.I.Octubre	373	COLCOMOCT7	n/a	2018-10-25	Ciudadela Comfenalco	Low	Colombia	Aspirator	Intradomestic	24.293	52.17	Aedes aegypti	male	n/a
2.7.I.Octubre	374	COLCOMOCT7	n/a	2018-10-25	Ciudadela Comfenalco	Low	Colombia	Aspirator	Intradomestic	24.293	52.17	Aedes aegypti	male	n/a
2.7.I.Octubre	375	COLCOMOCT7	n/a	2018-10-25	Ciudadela Comfenalco	Low	Colombia	Aspirator	Intradomestic	24.293	52.17	Aedes aegypti	male	n/a
2.7.I.Octubre	376	COLCOMOCT7	n/a	2018-10-25	Ciudadela Comfenalco	Low	Colombia	Aspirator	Intradomestic	24.293	52.17	Aedes aegypti	male	n/a
2.7.I.Octubre	377	COLCOMOCT7	n/a	2018-10-25	Ciudadela Comfenalco	Low	Colombia	Aspirator	Intradomestic	24.293	52.17	Aedes aegypti	male	n/a
2.7.I.Octubre	378	COLCOMOCT7	n/a	2018-10-25	Ciudadela Comfenalco	Low	Colombia	Aspirator	Intradomestic	24.293	52.17	Aedes aegypti	male	n/a
2.7.I.Octubre	379	COLCOMOCT7	n/a	2018-10-25	Ciudadela Comfenalco	Low	Colombia	Aspirator	Intradomestic	24.293	52.17	Aedes aegypti	male	n/a
2.7.I.Octubre	380	COLCOMOCT7	n/a	2018-10-25	Ciudadela Comfenalco	Low	Colombia	Aspirator	Intradomestic	24.293	52.17	Aedes aegypti	male	n/a
2.7.I.Octubre	381	COLCOMOCT7	n/a	2018-10-25	Ciudadela Comfenalco	Low	Colombia	Aspirator	Intradomestic	24.293	52.17	Aedes aegypti	male	n/a
2.7.I.Octubre	382	COLCOMOCT7	n/a	2018-10-25	Ciudadela Comfenalco	Low	Colombia	Aspirator	Intradomestic	24.293	52.17	Aedes aegypti	male	n/a
2.7.I.Octubre	383	COLCOMOCT7	n/a	2018-10-25	Ciudadela Comfenalco	Low	Colombia	Aspirator	Intradomestic	24.293	52.17	Aedes aegypti	male	n/a
2.7.I.Octubre	384	COLCOMOCT7	n/a	2018-10-25	Ciudadela Comfenalco	Low	Colombia	Aspirator	Intradomestic	24.293	52.17	Aedes aegypti	male	n/a
2.7.I.Octubre	385	COLCOMOCT7	n/a	2018-10-25	Ciudadela Comfenalco	Low	Colombia	Aspirator	Intradomestic	24.293	52.17	Aedes aegypti	male	n/a
2.7.I.Octubre	386	COLCOMOCT7	n/a	2018-10-25	Ciudadela Comfenalco	Low	Colombia	Aspirator	Intradomestic	24.293	52.17	Aedes aegypti	male	n/a
2.7.I.Octubre	387	COLCOMOCT7	n/a	2018-10-25	Ciudadela Comfenalco	Low	Colombia	Aspirator	Intradomestic	24.293	52.17	Aedes aegypti	male	n/a
2.5.I.Octubre	388	COLCOMOCT5	n/a	2018-10-25	Ciudadela Comfenalco	Low	Colombia	Aspirator	Intradomestic	24.697	53.62	Aedes aegypti	male	n/a
2.5.I.Octubre	389	COLCOMOCT5	n/a	2018-10-25	Ciudadela Comfenalco	Low	Colombia	Aspirator	Intradomestic	24.697	53.62	Aedes aegypti	male	n/a
2.5.I.Octubre	390	COLCOMOCT5	n/a	2018-10-25	Ciudadela Comfenalco	Low	Colombia	Aspirator	Intradomestic	24.697	53.62	Aedes aegypti	male	n/a
2.5.I.Octubre	391	COLCOMOCT5	n/a	2018-10-25	Ciudadela Comfenalco	Low	Colombia	Aspirator	Intradomestic	24.697	53.62	Aedes aegypti	male	n/a
2.5.I.Octubre	392	COLCOMOCT5	n/a	2018-10-25	Ciudadela Comfenalco	Low	Colombia	Aspirator	Intradomestic	24.697	53.62	Aedes aegypti	male	n/a
2.5.I.Octubre	393	COLCOMOCT5	n/a	2018-10-25	Ciudadela Comfenalco	Low	Colombia	Aspirator	Intradomestic	24.697	53.62	Aedes aegypti	male	n/a
2.5.I.Octubre	394	COLCOMOCT5	n/a	2018-10-25	Ciudadela Comfenalco	Low	Colombia	Aspirator	Intradomestic	24.697	53.62	Aedes aegypti	male	n/a
2.5.I.Octubre	395	COLCOMOCT5	n/a	2018-10-25	Ciudadela Comfenalco	Low	Colombia	Aspirator	Intradomestic	24.697	53.62	Aedes aegypti	male	n/a
2.5.I.Octubre	396	COLCOMOCT5	n/a	2018-10-25	Ciudadela Comfenalco	Low	Colombia	Aspirator	Intradomestic	24.697	53.62	Aedes aegypti	male	n/a
2.5.I.Octubre	397	COLCOMOCT5	n/a	2018-10-25	Ciudadela Comfenalco	Low	Colombia	Aspirator	Intradomestic	24.697	53.62	Aedes aegypti	male	n/a
2.5.I.Octubre	398	COLCOMOCT5	n/a	2018-10-25	Ciudadela Comfenalco	Low	Colombia	Aspirator	Intradomestic	24.697	53.62	Aedes aegypti	male	n/a
2.5.I.Octubre	399	COLCOMOCT5	n/a	2018-10-25	Ciudadela Comfenalco	Low	Colombia	Aspirator	Intradomestic	24.697	53.62	Aedes aegypti	male	n/a
2.5.P.Octubre	400	COLCOMOCT5	n/a	2018-10-25	Ciudadela Comfenalco	Low	Colombia	Aspirator	Peridomestic	24.697	53.62	Aedes aegypti	male	n/a
2.8.I.Octubre.Al	401	COLCOMOCT8	n/a	2018-10-25	Ciudadela Comfenalco	Low	Colombia	Aspirator	Intradomestic	24.147	53.74	Aedes aegypti	male	n/a
2.8.I.Octubre.Al	402	COLCOMOCT8	n/a	2018-10-25	Ciudadela Comfenalco	Low	Colombia	Aspirator	Intradomestic	24.147	53.74	Aedes aegypti	male	n/a
2.8.I.Octubre.Al	403	COLCOMOCT8	n/a	2018-10-25	Ciudadela Comfenalco	Low	Colombia	Aspirator	Intradomestic	24.147	53.74	Aedes aegypti	male	n/a
2.6.I.Octubre	404	COLCOMOCT6	n/a	2018-10-25	Ciudadela Comfenalco	Low	Colombia	BG sentinel	Intradomestic	24.848	52.76	Aedes aegypti	male	n/a
2.6.I.Octubre	405	COLCOMOCT6	n/a	2018-10-26	Ciudadela Comfenalco	Low	Colombia	Aspirator	Intradomestic	24.848	52.76	Aedes aegypti	male	n/a
3.1.I.Octubre	406	COLSAMRESOCT1	n/a	2018-10-24	La Samaria	High	Colombia	Aspirator	Intradomestic	23.983	51.42	Aedes aegypti	male	n/a
3.1.I.Octubre	407	COLSAMRESOCT1	n/a	2018-10-24	La Samaria	High	Colombia	BG sentinel	Intradomestic	23.983	51.42	Aedes aegypti	male	n/a
3.5.I.Octubre	408	COLSAMRESOCT5	n/a	2018-10-24	La Samaria	High	Colombia	Aspirator	Intradomestic	23.036	51.32	Aedes aegypti	male	n/a
4.4.P.Octubre	409	COLVEROCT4	n/a	2018-10-28	Versalles	Low	Colombia	Aspirator	Peridomestic	24.99	81.54	Aedes aegypti	male	n/a
4.1.P.Octubre	410	COLVEROCT1	n/a	2018-10-27	Versalles	Low	Colombia	Aspirator	Peridomestic	23.921	89.58	Aedes aegypti	male	n/a
4.6.I.Octubre.Al	411	COLVEROCT6	n/a	2018-10-27	Versalles	Low	Colombia	Aspirator	Intradomestic	24.971	85.12	Aedes aegypti	male	n/a
4.5.P.Octubre	412	COLVEROCT5	n/a	2018-10-28	Versalles	Low	Colombia	Aspirator	Peridomestic	25.488	79.83	Aedes aegypti	male	n/a
4.5.P.Octubre	413	COLVEROCT5	n/a	2018-10-28	Versalles	Low	Colombia	Aspirator	Peridomestic	25.488	79.83	Aedes aegypti	male	n/a
4.5.P.Octubre	414	COLVEROCT5	n/a	2018-10-28	Versalles	Low	Colombia	Aspirator	Peridomestic	25.488	79.83	Aedes aegypti	male	n/a
4.5.P.Octubre	415	COLVEROCT5	n/a	2018-10-28	Versalles	Low	Colombia	Aspirator	Peridomestic	25.488	79.83	Aedes aegypti	male	n/a
4.4.I.Octubre.Al	416	COLVEROCT4	n/a	2018-10-27	Versalles	Low	Colombia	Aspirator	Intradomestic	24.99	81.54	Aedes aegypti	male	n/a
4.4.I.Octubre.Al	417	COLVEROCT4	n/a	2018-10-27	Versalles	Low	Colombia	Aspirator	Intradomestic	24.99	81.54	Aedes aegypti	male	n/a
4.3.I.Octubre.Al	418	COLVEROCT3	n/a	2018-10-28	Versalles	Low	Colombia	Aspirator	Intradomestic	No data	75.78	Aedes aegypti	male	n/a
4.3.I.Octubre.Al	419	COLVEROCT3	n/a	2018-10-28	Versalles	Low	Colombia	Aspirator	Intradomestic	No data	75.78	Aedes aegypti	male	n/a
4.2.I.Octubre	420	COLVEROCT2	n/a	2018-10-28	Versalles	Low	Colombia	Aspirator	Intradomestic	24.924	80.22	Aedes aegypti	male	n/a
4.5.I.Octubre	421	COLVEROCT5	n/a	2018-10-28	Versalles	Low	Colombia	BG sentinel	Intradomestic	25.488	79.83	Aedes aegypti	male	n/a
4.7.P.Octubre	422	COLVEROCT7	n/a	2018-10-28	Versalles	Low	Colombia	Aspirator	Peridomestic	24.589	85.58	Aedes aegypti	male	n/a
4.8.I.Octubre	423	COLVEROCT8	n/a	2018-10-28	Versalles	Low	Colombia	Aspirator	Intradomestic	25.825	75.38	Aedes aegypti	male	n/a
4.8.I.Octubre	424	COLVEROCT8	n/a	2018-10-28	Versalles	Low	Colombia	Aspirator	Intradomestic	25.825	75.38	Aedes aegypti	male	n/a
4.1.Per.Nov	425	COLVERNOV1	IND-60	2018-11-18	Versalles	Low	Colombia	Aspirator	Peridomestic	25.07	80.23	Aedes aegypti	female	unfed
4.8.I.Nov	426	COLVERNOV8	IND-61	2018-11-18	Versalles	Low	Colombia	Aspirator	Intradomestic	25.307	79.1	Aedes aegypti	female	unfed
4.1.I.Nov	427	COLVERNOV1	IND-62	2018-11-17	Versalles	Low	Colombia	BG sentinel	Intradomestic	25.07	80.23	Aedes aegypti	female	unfed
4.3.Per.Nov	428	COLVERNOV3	IND-63	2018-11-18	Versalles	Low	Colombia	Aspirator	Peridomestic	26.261	75.86	Aedes aegypti	female	unfed
4.5.Per.Nov	429	COLVERNOV5	IND-64	2018-11-18	Versalles	Low	Colombia	Aspirator	Peridomestic	25.94	76.99	Aedes aegypti	female	unfed
4.7.Per.Nov	430	COLVERNOV7	IND-65	2018-11-17	Versalles	Low	Colombia	Aspirator	Peridomestic	25.064	83.6	Aedes aegypti	female	unfed
4.2.I.Nov	431	COLVERNOV2	IND-66	2018-11-17	Versalles	Low	Colombia	Aspirator	Intradomestic	25.023	No data	Aedes aegypti	female	unfed
2.4.Per.Nov	432	COLCOMNOV4	IND-67	2018-11-16	Ciudadela Comfenalco	Low	Colombia	Resting	Peridomestic	23.504	85.35	Aedes aegypti	female	unfed
3.8.I.Nov	433	COLSAMRESNOV8	IND-68	2018-11-14	La Samaria	High	Colombia	Aspirator	Intradomestic	24.547	59.04	Aedes aegypti	female	fed
1.7.I.Nov	434	COLPOBFILPORNOV7	IND-69	2018-11-14	Filadelfia	High	Colombia	Aspirator	Intradomestic	24.35	80.43	Aedes aegypti	female	unfed
1.3.I.Nov	435	COLPOBFILPORNOV3	IND-70	2018-11-14	Filadelfia	High	Colombia	Aspirator	Intradomestic	25.098	76.94	Aedes aegypti	female	unfed
1.3.Per.Nov	436	COLPOBFILPORNOV3	IND-71	2018-11-15	Filadelfia	High	Colombia	BG sentinel	Peridomestic	25.098	76.94	Aedes aegypti	female	unfed
1.7.Per.Nov	437	COLPOBFILPORNOV7	IND-72	2018-11-15	Filadelfia	High	Colombia	BG sentinel	Peridomestic	25.975	74.61	Aedes aegypti	female	unfed
2.1.I.Nov	438	COLCOMNOV1	IND-73	2018-11-16	Ciudadela Comfenalco	Low	Colombia	Aspirator	Intradomestic	24.756	82.71	Aedes aegypti	female	unfed
2.7.Per.Nov	439	COLCOMNOV7	IND-74	2018-11-16	Ciudadela Comfenalco	Low	Colombia	BG sentinel	Peridomestic	24.824	82.55	Aedes aegypti	female	unfed
2.5.I.Nov	440	COLCOMNOV5	IND-75	2018-11-16	Ciudadela Comfenalco	Low	Colombia	BG sentinel	Intradomestic	24.4	81.85	Aedes aegypti	female	unfed
2.2.I.Nov	441	COLCOMNOV2	IND-76	2018-11-17	Ciudadela Comfenalco	Low	Colombia	Aspirator	Intradomestic	25.101	No data	Aedes aegypti	female	fed
4.1.I.Al.Nov	442	COLVERNOV1	G-49	2018-11-18	Versalles	Low	Colombia	Aspirator	Intradomestic	25.07	80.23	Aedes aegypti	female	fed
4.1.Per.Al.Nov	443	COLVERNOV1	G-50	2018-11-18	Versalles	Low	Colombia	Aspirator	Peridomestic	25.07	80.23	Aedes aegypti	female	fed
4.3.I.Al.Nov	444	COLVERNOV3	G-51	2018-11-18	Versalles	Low	Colombia	Aspirator	Intradomestic	26.261	75.86	Aedes aegypti	female	fed
4.6.I.Al.Nov	445	COLVERNOV6	G-52	2018-11-17	Versalles	Low	Colombia	Aspirator	Intradomestic	25.508	79.43	Aedes aegypti	female	fed
4.6.I.Al.Nov	446	COLVERNOV6	G-53	2018-11-17	Versalles	Low	Colombia	Aspirator	Intradomestic	25.508	79.43	Aedes aegypti	female	fed
2.8.I.Al.Nov	447	COLCOMNOV8	G-54	2018-11-17	Ciudadela Comfenalco	Low	Colombia	Aspirator	Intradomestic	26.266	70.78	Aedes aegypti	female	fed
2.7.I.Al.Nov	448	COLCOMNOV7	G-55	2018-11-16	Ciudadela Comfenalco	Low	Colombia	Aspirator	Intradomestic	24.824	82.55	Aedes aegypti	female	fed
4.4.I.Al.Nov	449	COLVERNOV4	G-56	2018-11-18	Versalles	Low	Colombia	Aspirator	Intradomestic	No data	No data	Aedes aegypti	female	fed
4.3.I.Al.Nov	450	COLVERNOV3	G-57	2018-11-18	Versalles	Low	Colombia	Aspirator	Intradomestic	26.261	75.86	Aedes aegypti	female	fed
4.3.I.Al.Nov	451	COLVERNOV3	G-58	2018-11-18	Versalles	Low	Colombia	Aspirator	Intradomestic	26.261	75.86	Aedes aegypti	female	fed
4.3.I.Al.Nov	452	COLVERNOV3	G-59	2018-11-18	Versalles	Low	Colombia	Aspirator	Intradomestic	26.261	75.86	Aedes aegypti	female	fed
4.5.I.Al.Nov	453	COLVERNOV5	G-60	2018-11-18	Versalles	Low	Colombia	Aspirator	Intradomestic	25.94	76.99	Aedes aegypti	female	fed
4.7.I.Al.Nov	454	COLVERNOV7	G-61	2018-11-17	Versalles	Low	Colombia	Aspirator	Intradomestic	25.064	83.6	Aedes aegypti	female	fed
4.7.I.Al.Nov	455	COLVERNOV7	G-62	2018-11-17	Versalles	Low	Colombia	Aspirator	Intradomestic	25.064	83.6	Aedes aegypti	female	fed
4.2.Per.Al.Nov	456	COLVERNOV2	G-63	2018-11-17	Versalles	Low	Colombia	Aspirator	Peridomestic	25.023	No data	Aedes aegypti	female	fed
4.8.I.Al.Nov	457	COLVERNOV8	G-64	2018-11-18	Versalles	Low	Colombia	Aspirator	Intradomestic	25.307	79.1	Aedes aegypti	female	fed
4.3.I.Al.Nov	458	COLVERNOV3	G-65	2018-11-18	Versalles	Low	Colombia	Aspirator	Intradomestic	26.261	75.86	Aedes aegypti	female	fed
4.5.I.Al.Nov	459	COLVERNOV5	G-66	2018-11-18	Versalles	Low	Colombia	Aspirator	Intradomestic	25.94	76.99	Aedes aegypti	female	fed
4.5.I.Al.Nov	460	COLVERNOV5	G-67	2018-11-18	Versalles	Low	Colombia	Aspirator	Intradomestic	25.94	76.99	Aedes aegypti	female	fed
4.5.I.Al.Nov	461	COLVERNOV5	G-68	2018-11-18	Versalles	Low	Colombia	Aspirator	Intradomestic	25.94	76.99	Aedes aegypti	female	fed
4.6.I.Al.Nov	462	COLVERNOV6	G-69	2018-11-17	Versalles	Low	Colombia	Aspirator	Intradomestic	25.508	79.43	Aedes aegypti	female	fed
4.7.I.Al.Nov	463	COLVERNOV7	G-70	2018-11-17	Versalles	Low	Colombia	Aspirator	Intradomestic	25.064	83.6	Aedes aegypti	female	fed
1.2.I.Al.Nov	464	COLPOBFILPORNOV2	G-71	2018-11-16	Filadelfia	High	Colombia	Aspirator	Intradomestic	24.518	No data	Aedes aegypti	female	fed
2.8.I.Al.Nov	465	COLCOMNOV8	G-72	2018-11-17	Ciudadela Comfenalco	Low	Colombia	Aspirator	Intradomestic	26.266	70.78	Aedes aegypti	female	fed
4.6.I.Nov	466	COLVERNOV6	P-39	2018-11-17	Versalles	Low	Colombia	Aspirator	Intradomestic	25.508	79.43	Aedes aegypti	female	unfed
4.6.I.Nov	467	COLVERNOV6	P-39	2018-11-17	Versalles	Low	Colombia	Aspirator	Intradomestic	25.508	79.43	Aedes aegypti	female	unfed
1.6.Per.Nov	468	COLPOBFILPORNOV6	P-40	2018-11-15	Filadelfia	High	Colombia	BG sentinel	Peridomestic	26.118	74.21	Aedes aegypti	female	unfed
1.6.Per.Nov	469	COLPOBFILPORNOV6	P-40	2018-11-15	Filadelfia	High	Colombia	BG sentinel	Peridomestic	26.118	74.21	Aedes aegypti	female	unfed
1.6.Per.Nov	470	COLPOBFILPORNOV6	P-40	2018-11-15	Filadelfia	High	Colombia	BG sentinel	Peridomestic	26.118	74.21	Aedes aegypti	female	unfed
1.6.Per.Nov	471	COLPOBFILPORNOV6	P-40	2018-11-15	Filadelfia	High	Colombia	BG sentinel	Peridomestic	26.118	74.21	Aedes aegypti	female	unfed
1.6.Per.Nov	472	COLPOBFILPORNOV6	P-40	2018-11-15	Filadelfia	High	Colombia	BG sentinel	Peridomestic	26.118	74.21	Aedes aegypti	female	unfed
1.6.Per.Nov	473	COLPOBFILPORNOV6	P-40	2018-11-15	Filadelfia	High	Colombia	BG sentinel	Peridomestic	26.118	74.21	Aedes aegypti	female	unfed
2.3.I.Nov	474	COLCOMNOV3	P-41	2018-11-15	Ciudadela Comfenalco	Low	Colombia	Aspirator	Intradomestic	24.808	79.48	Aedes aegypti	female	unfed
2.3.I.Nov	475	COLCOMNOV3	P-41	2018-11-15	Ciudadela Comfenalco	Low	Colombia	Aspirator	Intradomestic	24.808	79.48	Aedes aegypti	female	unfed
4.5.I.Nov	476	COLVERNOV5	P-42	2018-11-18	Versalles	Low	Colombia	Aspirator	Intradomestic	25.94	76.99	Aedes aegypti	female	fed
4.5.I.Nov	477	COLVERNOV5	P-42	2018-11-18	Versalles	Low	Colombia	Aspirator	Intradomestic	25.94	76.99	Aedes aegypti	female	fed
4.5.I.Nov	478	COLVERNOV5	P-42	2018-11-18	Versalles	Low	Colombia	Aspirator	Intradomestic	25.94	76.99	Aedes aegypti	female	unfed
4.5.I.Nov	479	COLVERNOV5	P-42	2018-11-18	Versalles	Low	Colombia	Aspirator	Intradomestic	25.94	76.99	Aedes aegypti	female	unfed
4.5.I.Nov	480	COLVERNOV5	P-42	2018-11-18	Versalles	Low	Colombia	Aspirator	Intradomestic	25.94	76.99	Aedes aegypti	female	unfed
4.5.I.Nov	481	COLVERNOV5	P-42	2018-11-18	Versalles	Low	Colombia	Aspirator	Intradomestic	25.94	76.99	Aedes aegypti	female	unfed
4.5.I.Nov	482	COLVERNOV5	P-42	2018-11-18	Versalles	Low	Colombia	Aspirator	Intradomestic	25.94	76.99	Aedes aegypti	female	unfed
4.7.I.Nov	483	COLVERNOV7	P-43	2018-11-17	Versalles	Low	Colombia	Aspirator	Intradomestic	25.064	83.6	Aedes aegypti	female	unfed
4.7.I.Nov	484	COLVERNOV7	P-43	2018-11-17	Versalles	Low	Colombia	Aspirator	Intradomestic	25.064	83.6	Aedes aegypti	female	fed
3.5.Per.Nov	485	COLSAMRESNOV5	P-44	2018-11-14	La Samaria	High	Colombia	BG sentinel	Peridomestic	24.368	58.57	Aedes aegypti	female	unfed
3.5.Per.Nov	486	COLSAMRESNOV5	P-44	2018-11-14	La Samaria	High	Colombia	BG sentinel	Peridomestic	24.368	58.57	Aedes aegypti	female	unfed
4.3.I.Nov	487	COLVERNOV3	P-45	2018-11-14	Versalles	Low	Colombia	Aspirator	Intradomestic	26.261	75.86	Aedes aegypti	female	unfed
4.3.I.Nov	488	COLVERNOV3	P-45	2018-11-14	Versalles	Low	Colombia	Aspirator	Intradomestic	26.261	75.86	Aedes aegypti	female	unfed
4.3.I.Nov	489	COLVERNOV3	P-45	2018-11-14	Versalles	Low	Colombia	Aspirator	Intradomestic	26.261	75.86	Aedes aegypti	female	unfed
4.3.I.Nov	490	COLVERNOV3	P-45	2018-11-14	Versalles	Low	Colombia	Aspirator	Intradomestic	26.261	75.86	Aedes aegypti	female	unfed
1.7.I.Nov	491	COLPOBFILPORNOV7	n/a	2018-11-15	Filadelfia	High	Colombia	Aspirator	Intradomestic	25.975	74.61	Aedes aegypti	male	n/a
1.7.I.Nov	492	COLPOBFILPORNOV7	n/a	2018-11-15	Filadelfia	High	Colombia	Aspirator	Intradomestic	25.975	74.61	Aedes aegypti	male	n/a
1.7.I.Nov	493	COLPOBFILPORNOV7	n/a	2018-11-15	Filadelfia	High	Colombia	Aspirator	Intradomestic	25.975	74.61	Aedes aegypti	male	n/a
1.7.I.Nov	494	COLPOBFILPORNOV7	n/a	2018-11-15	Filadelfia	High	Colombia	Aspirator	Intradomestic	25.975	74.61	Aedes aegypti	male	n/a
1.7.I.Nov	495	COLPOBFILPORNOV7	n/a	2018-11-15	Filadelfia	High	Colombia	Aspirator	Intradomestic	25.975	74.61	Aedes aegypti	male	n/a
1.7.I.Nov	496	COLPOBFILPORNOV7	n/a	2018-11-15	Filadelfia	High	Colombia	Aspirator	Intradomestic	25.975	74.61	Aedes aegypti	male	n/a
1.7.I.Nov	497	COLPOBFILPORNOV7	n/a	2018-11-15	Filadelfia	High	Colombia	Aspirator	Intradomestic	25.975	74.61	Aedes aegypti	male	n/a
1.7.I.Nov	498	COLPOBFILPORNOV7	n/a	2018-11-15	Filadelfia	High	Colombia	Aspirator	Intradomestic	25.975	74.61	Aedes aegypti	male	n/a
1.4.I.Nov	499	COLPOBFILPORNOV4	n/a	2018-11-15	Filadelfia	High	Colombia	Aspirator	Intradomestic	25.49	77.45	Aedes aegypti	male	n/a
1.4.Per.Nov	500	COLPOBFILPORNOV4	n/a	2018-11-15	Filadelfia	High	Colombia	Aspirator	Peridomestic	25.49	77.45	Aedes aegypti	male	n/a
2.3.I.Nov	501	COLCOMNOV3	n/a	2018-11-15	Ciudadela Comfenalco	Low	Colombia	Aspirator	Intradomestic	24.808	79.48	Aedes aegypti	male	n/a
2.3.I.Nov	502	COLCOMNOV3	n/a	2018-11-15	Ciudadela Comfenalco	Low	Colombia	Aspirator	Intradomestic	24.808	79.48	Aedes aegypti	male	n/a
2.8.I.Al.Nov	503	COLCOMNOV8	n/a	2018-11-17	Ciudadela Comfenalco	Low	Colombia	Aspirator	Intradomestic	26.266	70.78	Aedes aegypti	male	n/a
2.8.I.Al.Nov	504	COLCOMNOV8	n/a	2018-11-17	Ciudadela Comfenalco	Low	Colombia	Aspirator	Intradomestic	26.266	70.78	Aedes aegypti	male	n/a
2.8.I.Al.Nov	505	COLCOMNOV8	n/a	2018-11-17	Ciudadela Comfenalco	Low	Colombia	Aspirator	Intradomestic	26.266	70.78	Aedes aegypti	male	n/a
2.8.I.Al.Nov	506	COLCOMNOV8	n/a	2018-11-17	Ciudadela Comfenalco	Low	Colombia	Aspirator	Intradomestic	26.266	70.78	Aedes aegypti	male	n/a
2.8.I.Al.Nov	507	COLCOMNOV8	n/a	2018-11-17	Ciudadela Comfenalco	Low	Colombia	Aspirator	Intradomestic	26.266	70.78	Aedes aegypti	male	n/a
2.6.I.Nov	508	COLCOMNOV6	n/a	2018-11-16	Ciudadela Comfenalco	Low	Colombia	Aspirator	Intradomestic	25.659	79.39	Aedes aegypti	male	n/a
3.1.Per.Nov	509	COLSAMRESNOV1	n/a	2018-11-14	La Samaria	High	Colombia	Aspirator	Peridomestic	28.361	57.98	Aedes aegypti	male	n/a
3.1.I.Nov	510	COLSAMRESNOV1	n/a	2018-11-14	La Samaria	High	Colombia	BG sentinel	Intradomestic	28.361	57.98	Aedes aegypti	male	n/a
4.1.I.Nov	511	COLVERNOV1	n/a	2018-11-17	Versalles	Low	Colombia	BG sentinel	Intradomestic	25.07	80.23	Aedes aegypti	male	n/a
4.1.I.Al.Nov	512	COLVERNOV1	n/a	2018-11-18	Versalles	Low	Colombia	Aspirator	Intradomestic	25.07	80.23	Aedes aegypti	male	n/a
4.4.I.Al.Nov	513	COLVERNOV4	n/a	2018-11-18	Versalles	Low	Colombia	Aspirator	Intradomestic	No data	No data	Aedes aegypti	male	n/a
4.5.I.Nov	514	COLVERNOV5	n/a	2018-11-18	Versalles	Low	Colombia	Aspirator	Intradomestic	25.94	76.99	Aedes aegypti	male	n/a
4.5.I.Nov	515	COLVERNOV5	n/a	2018-11-18	Versalles	Low	Colombia	Aspirator	Intradomestic	25.94	76.99	Aedes aegypti	male	n/a
4.5.I.Nov	516	COLVERNOV5	n/a	2018-11-18	Versalles	Low	Colombia	Aspirator	Intradomestic	25.94	76.99	Aedes aegypti	male	n/a
4.5.I.Nov	517	COLVERNOV5	n/a	2018-11-18	Versalles	Low	Colombia	Aspirator	Intradomestic	25.94	76.99	Aedes aegypti	male	n/a
4.5.I.Nov	518	COLVERNOV5	n/a	2018-11-18	Versalles	Low	Colombia	Aspirator	Intradomestic	25.94	76.99	Aedes aegypti	male	n/a
4.5.I.Nov	519	COLVERNOV5	n/a	2018-11-18	Versalles	Low	Colombia	Aspirator	Intradomestic	25.94	76.99	Aedes aegypti	male	n/a
4.5.I.Nov	520	COLVERNOV5	n/a	2018-11-18	Versalles	Low	Colombia	Aspirator	Intradomestic	25.94	76.99	Aedes aegypti	male	n/a
4.5.I.Nov	521	COLVERNOV5	n/a	2018-11-18	Versalles	Low	Colombia	Aspirator	Intradomestic	25.94	76.99	Aedes aegypti	male	n/a
4.5.I.Nov	522	COLVERNOV5	n/a	2018-11-18	Versalles	Low	Colombia	Aspirator	Intradomestic	25.94	76.99	Aedes aegypti	male	n/a
4.3.I.Nov	523	COLVERNOV3	n/a	2018-11-18	Versalles	Low	Colombia	Aspirator	Intradomestic	26.261	75.86	Aedes aegypti	male	n/a
4.3.I.Nov	524	COLVERNOV3	n/a	2018-11-18	Versalles	Low	Colombia	Aspirator	Intradomestic	26.261	75.86	Aedes aegypti	male	n/a
4.3.I.Nov	525	COLVERNOV3	n/a	2018-11-18	Versalles	Low	Colombia	Aspirator	Intradomestic	26.261	75.86	Aedes aegypti	male	n/a
4.3.I.Nov	526	COLVERNOV3	n/a	2018-11-18	Versalles	Low	Colombia	Aspirator	Intradomestic	26.261	75.86	Aedes aegypti	male	n/a
4.3.I.Nov	527	COLVERNOV3	n/a	2018-11-18	Versalles	Low	Colombia	Aspirator	Intradomestic	26.261	75.86	Aedes aegypti	male	n/a
4.3.I.Nov	528	COLVERNOV3	n/a	2018-11-18	Versalles	Low	Colombia	Aspirator	Intradomestic	26.261	75.86	Aedes aegypti	male	n/a
4.3.I.Nov	529	COLVERNOV3	n/a	2018-11-18	Versalles	Low	Colombia	Aspirator	Intradomestic	26.261	75.86	Aedes aegypti	male	n/a
4.6.I.Al.Nov	530	COLVERNOV6	n/a	2018-11-17	Versalles	Low	Colombia	Aspirator	Intradomestic	25.508	79.43	Aedes aegypti	male	n/a
4.6.I.Al.Nov	531	COLVERNOV6	n/a	2018-11-17	Versalles	Low	Colombia	Aspirator	Intradomestic	25.508	79.43	Aedes aegypti	male	n/a
4.2.I.Nov	532	COLVERNOV2	n/a	2018-11-17	Versalles	Low	Colombia	Aspirator	Intradomestic	25.023	No data	Aedes aegypti	male	n/a
4.2.I.Nov	533	COLVERNOV2	n/a	2018-11-17	Versalles	Low	Colombia	Aspirator	Intradomestic	25.023	No data	Aedes aegypti	male	n/a
4.2.I.Nov	534	COLVERNOV2	n/a	2018-11-17	Versalles	Low	Colombia	Aspirator	Intradomestic	25.023	No data	Aedes aegypti	male	n/a
4.7.I.Al.Nov	535	COLVERNOV7	n/a	2018-11-17	Versalles	Low	Colombia	Aspirator	Intradomestic	25.064	83.6	Aedes aegypti	male	n/a
4.7.I.Al.Nov	536	COLVERNOV7	n/a	2018-11-17	Versalles	Low	Colombia	Aspirator	Intradomestic	25.064	83.6	Aedes aegypti	male	n/a
4.7.I.Al.Nov	537	COLVERNOV7	n/a	2018-11-17	Versalles	Low	Colombia	Aspirator	Intradomestic	25.064	83.6	Aedes aegypti	male	n/a
4.7.I.Al.Nov	538	COLVERNOV7	n/a	2018-11-17	Versalles	Low	Colombia	Aspirator	Intradomestic	25.064	83.6	Aedes aegypti	male	n/a
4.5.I.Nov	539	COLVERNOV5	n/a	2018-11-17	Versalles	Low	Colombia	BG sentinel	Intradomestic	25.94	76.99	Aedes aegypti	male	n/a
4.3.I.Nov	540	COLVERNOV3	n/a	2018-11-17	Versalles	Low	Colombia	BG sentinel	Intradomestic	26.261	75.86	Aedes aegypti	male	n/a
1.2I	541	COLPOBFILPORDEC2	IND-77	2018-12-13	Filadelfia	High	Colombia	Aspirator	Intradomestic	25.384	57.85	Aedes aegypti	female	unfed
1.5I	542	COLPOBFILPORDEC5	IND-78	2018-12-13	Filadelfia	High	Colombia	Aspirator	Intradomestic	25.767	57.39	Aedes albopictus	female	unfed
3.5I	543	COLSAMRESDEC5	IND-79	2018-12-14	La Samaria	High	Colombia	Aspirator	Intradomestic	25.227	67.6	Aedes aegypti	female	unfed
3.8I	544	COLSAMRESDEC8	IND-80	2018-12-14	La Samaria	High	Colombia	BG sentinel	Intradomestic	25.61	No data	Aedes aegypti	female	unfed
3.7I	545	COLSAMRESDEC7	IND-81	2018-12-14	La Samaria	High	Colombia	BG sentinel	Intradomestic	25.568	No data	Aedes aegypti	female	unfed
3.3I	546	COLSAMRESDEC3	IND-82	2018-12-14	La Samaria	High	Colombia	Aspirator	Intradomestic	25.026	69.14	Aedes aegypti	female	unfed
3.8P	547	COLSAMRESDEC8	IND-83	2018-12-15	La Samaria	High	Colombia	Aspirator	Peridomestic	25.61	No data	Aedes aegypti	female	unfed
2.1	548	COLCOMDEC1	IND-84	2018-12-15	Ciudadela Comfenalco	Low	Colombia	Aspirator	Intradomestic	26.44	61.57	Aedes aegypti	female	unfed
2.7I	549	COLCOMDEC7	IND-85	2018-12-15	Ciudadela Comfenalco	Low	Colombia	Aspirator	Intradomestic	26.066	No data	Aedes aegypti	female	unfed
2.4P	550	COLCOMDEC4	IND-86	2018-12-16	Ciudadela Comfenalco	Low	Colombia	Aspirator	Peridomestic	25.868	65.42	Aedes aegypti	female	unfed
2.2P	551	COLCOMDEC2	IND-87	2018-12-15	Ciudadela Comfenalco	Low	Colombia	CDC	Peridomestic	26.44	61.57	Aedes aegypti	female	unfed
2.8P	552	COLCOMDEC8	IND-88	2018-12-15	Ciudadela Comfenalco	Low	Colombia	CDC	Peridomestic	26.172	No data	Aedes aegypti	female	unfed
4.1I	553	COLVERDEC1	IND-89	2018-12-16	Versalles	Low	Colombia	Aspirator	Intradomestic	No data	61.81	Aedes aegypti	female	unfed
4.2I	554	COLVERDEC2	G-73	2018-12-16	Versalles	Low	Colombia	Aspirator	Intradomestic	25.417	64.84	Aedes aegypti	female	fed
4.2I	555	COLVERDEC2	G-74	2018-12-16	Versalles	Low	Colombia	Aspirator	Intradomestic	25.417	64.84	Aedes aegypti	female	fed
4.2I	556	COLVERDEC2	G-75	2018-12-16	Versalles	Low	Colombia	Aspirator	Intradomestic	25.417	64.84	Aedes aegypti	female	fed
4.2I	557	COLVERDEC2	G-76	2018-12-16	Versalles	Low	Colombia	Aspirator	Intradomestic	25.417	64.84	Aedes aegypti	female	fed
4.1I	558	COLVERDEC1	G-77	2018-12-16	Versalles	Low	Colombia	Aspirator	Intradomestic	No data	61.81	Aedes albopictus	female	fed
4.7I	559	COLVERDEC7	G-78	2018-12-16	Versalles	Low	Colombia	Aspirator	Intradomestic	25.735	No data	Aedes aegypti	female	fed
4.6I	560	COLVERDEC6	G-79	2018-12-17	Versalles	Low	Colombia	Aspirator	Intradomestic	26.459	67.81	Aedes aegypti	female	fed
4.3I	561	COLVERDEC3	G-80	2018-12-17	Versalles	Low	Colombia	Aspirator	Intradomestic	27.712	58.97	Aedes aegypti	female	fed
4.8I	562	COLVERDEC8	G-81	2018-12-17	Versalles	Low	Colombia	Aspirator	Intradomestic	26.921	No data	Aedes aegypti	female	fed
4.8I	563	COLVERDEC8	G-82	2018-12-17	Versalles	Low	Colombia	Aspirator	Intradomestic	26.921	No data	Aedes aegypti	female	fed
4.8I	564	COLVERDEC8	G-83	2018-12-17	Versalles	Low	Colombia	Aspirator	Intradomestic	26.921	No data	Aedes aegypti	female	fed
1.1I	565	COLPOBFILPORDEC1	P -46	2018-12-13	Filadelfia	High	Colombia	Aspirator	Intradomestic	No data	54.89	Aedes aegypti	female	unfed
1.1I	566	COLPOBFILPORDEC1	P -46	2018-12-13	Filadelfia	High	Colombia	Aspirator	Intradomestic	No data	54.89	Aedes aegypti	female	fed
2.5I	567	COLCOMDEC5	P -47	2018-12-15	Ciudadela Comfenalco	Low	Colombia	Aspirator	Intradomestic	25.69	64.5	Aedes aegypti	female	unfed
2.5I	568	COLCOMDEC5	P -47	2018-12-15	Ciudadela Comfenalco	Low	Colombia	Aspirator	Intradomestic	25.69	64.5	Aedes aegypti	female	unfed
2.5I	569	COLCOMDEC5	P -47	2018-12-15	Ciudadela Comfenalco	Low	Colombia	Aspirator	Intradomestic	25.69	64.5	Aedes aegypti	female	fed
2.4I	570	COLCOMDEC4	P -48	2018-12-15	Ciudadela Comfenalco	Low	Colombia	Aspirator	Intradomestic	25.868	65.42	Aedes aegypti	female	unfed
2.4I	571	COLCOMDEC4	P -48	2018-12-16	Ciudadela Comfenalco	Low	Colombia	Aspirator	Intradomestic	25.868	65.42	Aedes aegypti	female	unfed
2.4I	572	COLCOMDEC4	P -48	2018-12-16	Ciudadela Comfenalco	Low	Colombia	BG sentinel	Intradomestic	25.868	65.42	Aedes aegypti	female	unfed
2.4I	573	COLCOMDEC4	P -48	2018-12-16	Ciudadela Comfenalco	Low	Colombia	BG sentinel	Intradomestic	25.868	65.42	Aedes aegypti	female	unfed
2.4I	574	COLCOMDEC4	P -48	2018-12-16	Ciudadela Comfenalco	Low	Colombia	BG sentinel	Intradomestic	25.868	65.42	Aedes aegypti	female	unfed
4.2I	575	COLVERDEC2	P -49	2018-12-16	Versalles	Low	Colombia	Aspirator	Intradomestic	25.417	64.84	Aedes aegypti	female	fed
4.2I	576	COLVERDEC2	P -49	2018-12-16	Versalles	Low	Colombia	Aspirator	Intradomestic	25.417	64.84	Aedes aegypti	female	unfed
4.2I	577	COLVERDEC2	P -49	2018-12-16	Versalles	Low	Colombia	BG sentinel	Intradomestic	25.417	64.84	Aedes aegypti	female	unfed
4.2I	578	COLVERDEC2	P -49	2018-12-16	Versalles	Low	Colombia	BG sentinel	Intradomestic	25.417	64.84	Aedes aegypti	female	unfed
4.5I	579	COLVERDEC5	P -50	2018-12-19	Versalles	Low	Colombia	Aspirator	Intradomestic	26.894	62.83	Aedes aegypti	female	unfed
4.5I	580	COLVERDEC5	P -50	2018-12-19	Versalles	Low	Colombia	Aspirator	Intradomestic	26.894	62.83	Aedes aegypti	female	unfed
4.5I	581	COLVERDEC5	P -50	2018-12-19	Versalles	Low	Colombia	Aspirator	Intradomestic	26.894	62.83	Aedes aegypti	female	unfed
4.5I	582	COLVERDEC5	P -50	2018-12-19	Versalles	Low	Colombia	Aspirator	Intradomestic	26.894	62.83	Aedes aegypti	female	unfed
4.1I	583	COLVERDEC1	P -51	2018-12-16	Versalles	Low	Colombia	Aspirator	Intradomestic	No data	61.81	Aedes aegypti	female	fed
4.1I	584	COLVERDEC1	P -51	2018-12-16	Versalles	Low	Colombia	Aspirator	Intradomestic	No data	61.81	Aedes aegypti	female	unfed
4.1I	585	COLVERDEC1	P -51	2018-12-16	Versalles	Low	Colombia	Aspirator	Intradomestic	No data	61.81	Aedes aegypti	female	unfed
4.1I	586	COLVERDEC1	P -51	2018-12-16	Versalles	Low	Colombia	Aspirator	Intradomestic	No data	61.81	Aedes aegypti	female	unfed
4.1I	587	COLVERDEC1	P -51	2018-12-16	Versalles	Low	Colombia	Aspirator	Intradomestic	No data	61.81	Aedes aegypti	female	fed
4.1I	588	COLVERDEC1	P -51	2018-12-16	Versalles	Low	Colombia	Aspirator	Intradomestic	No data	61.81	Aedes aegypti	female	fed
4.1I	589	COLVERDEC1	P -51	2018-12-16	Versalles	Low	Colombia	Aspirator	Intradomestic	No data	61.81	Aedes aegypti	female	fed
4.1I	590	COLVERDEC1	P -51	2018-12-16	Versalles	Low	Colombia	Aspirator	Intradomestic	No data	61.81	Aedes aegypti	female	fed
4.1I	591	COLVERDEC1	P -51	2018-12-16	Versalles	Low	Colombia	BG sentinel	Intradomestic	No data	61.81	Aedes aegypti	female	unfed
4.7I	592	COLVERDEC7	P -52	2018-12-16	Versalles	Low	Colombia	Aspirator	Intradomestic	25.735	No data	Aedes aegypti	female	fed
4.7I	593	COLVERDEC7	P -52	2018-12-16	Versalles	Low	Colombia	Aspirator	Intradomestic	25.735	No data	Aedes aegypti	female	unfed
4.7I	594	COLVERDEC7	P -52	2018-12-16	Versalles	Low	Colombia	Aspirator	Intradomestic	25.735	No data	Aedes aegypti	female	unfed
4.7I	595	COLVERDEC7	P -52	2018-12-16	Versalles	Low	Colombia	Aspirator	Intradomestic	25.735	No data	Aedes aegypti	female	unfed
4.7I	596	COLVERDEC7	P -52	2018-12-16	Versalles	Low	Colombia	Aspirator	Intradomestic	25.735	No data	Aedes aegypti	female	unfed
4.7I	597	COLVERDEC7	P -52	2018-12-16	Versalles	Low	Colombia	Aspirator	Intradomestic	25.735	No data	Aedes aegypti	female	unfed
4.7I	598	COLVERDEC7	P -52	2018-12-16	Versalles	Low	Colombia	Aspirator	Intradomestic	25.735	No data	Aedes aegypti	female	unfed
4.8P	599	COLVERDEC8	P -53	2018-12-16	Versalles	Low	Colombia	Resting	Peridomestic	26.921	No data	Aedes aegypti	female	unfed
4.8P	600	COLVERDEC8	P -53	2018-12-16	Versalles	Low	Colombia	Resting	Peridomestic	26.921	No data	Aedes aegypti	female	unfed
4.8I	601	COLVERDEC8	P -54	2018-12-16	Versalles	Low	Colombia	BG sentinel	Intradomestic	26.921	No data	Aedes aegypti	female	unfed
4.8I	602	COLVERDEC8	P -54	2018-12-16	Versalles	Low	Colombia	BG sentinel	Intradomestic	26.921	No data	Aedes aegypti	female	unfed
4.8I	603	COLVERDEC8	P -54	2018-12-16	Versalles	Low	Colombia	BG sentinel	Intradomestic	26.921	No data	Aedes aegypti	female	unfed
4.8I	604	COLVERDEC8	P -54	2018-12-16	Versalles	Low	Colombia	BG sentinel	Intradomestic	26.921	No data	Aedes aegypti	female	unfed
4.8I	605	COLVERDEC8	P -54	2018-12-17	Versalles	Low	Colombia	Aspirator	Intradomestic	26.921	No data	Aedes aegypti	female	fed
4.8I	606	COLVERDEC8	P -54	2018-12-17	Versalles	Low	Colombia	Aspirator	Intradomestic	26.921	No data	Aedes aegypti	female	unfed
4.6I	607	COLVERDEC6	P -55	2018-12-16	Versalles	Low	Colombia	BG sentinel	Intradomestic	26.459	67.81	Aedes aegypti	female	unfed
4.6I	608	COLVERDEC6	P -55	2018-12-17	Versalles	Low	Colombia	Aspirator	Intradomestic	26.459	67.81	Aedes aegypti	female	fed
4.3I	609	COLVERDEC3	P -56	2018-12-17	Versalles	Low	Colombia	Aspirator	Intradomestic	27.712	58.97	Aedes aegypti	female	unfed
4.3I	610	COLVERDEC3	P -56	2018-12-17	Versalles	Low	Colombia	Aspirator	Intradomestic	27.712	58.97	Aedes aegypti	female	fed
1.6.I	611	COLPOBFILPORDEC6	n/a	2018-12-13	Filadelfia	High	Colombia	Aspirator	Intradomestic	24.212	58.37	Aedes aegypti	male	n/a
1.6.I	612	COLPOBFILPORDEC6	n/a	2018-12-13	Filadelfia	High	Colombia	Aspirator	Intradomestic	24.212	58.37	Aedes aegypti	male	n/a
1.6.I	613	COLPOBFILPORDEC6	n/a	2018-12-13	Filadelfia	High	Colombia	Aspirator	Intradomestic	24.212	58.37	Aedes aegypti	male	n/a
1.4.Per	614	COLPOBFILPORDEC4	n/a	2018-12-15	Filadelfia	High	Colombia	Aspirator	Peridomestic	26.636	56.97	Aedes aegypti	male	n/a
1.4.I	615	COLPOBFILPORDEC4	n/a	2018-12-13	Filadelfia	High	Colombia	Aspirator	Intradomestic	26.636	56.97	Aedes aegypti	male	n/a
2.4P	616	COLCOMDEC4	n/a	2018-12-16	Ciudadela Comfenalco	Low	Colombia	Aspirator	Peridomestic	25.868	65.42	Aedes aegypti	male	n/a
2.4P	617	COLCOMDEC4	n/a	2018-12-16	Ciudadela Comfenalco	Low	Colombia	Aspirator	Peridomestic	25.868	65.42	Aedes aegypti	male	n/a
2.4P	618	COLCOMDEC4	n/a	2018-12-16	Ciudadela Comfenalco	Low	Colombia	Aspirator	Peridomestic	25.868	65.42	Aedes aegypti	male	n/a
2.7I	619	COLCOMDEC7	n/a	2018-12-15	Ciudadela Comfenalco	Low	Colombia	BG sentinel	Intradomestic	26.066	No data	Aedes aegypti	male	n/a
2.2Per	620	COLCOMDEC2	n/a	2018-12-15	Ciudadela Comfenalco	Low	Colombia	Aspirator	Peridomestic	26.44	61.57	Aedes aegypti	male	n/a
2.6	621	COLCOMDEC6	n/a	2018-12-15	Ciudadela Comfenalco	Low	Colombia	Aspirator	Intradomestic	26.106	67.64	Aedes aegypti	male	n/a
3.3I	622	COLSAMRESDEC3	n/a	2018-12-14	La Samaria	High	Colombia	Aspirator	Intradomestic	25.026	69.14	Aedes aegypti	male	n/a
3.2.I	623	COLSAMRESDEC2	n/a	2018-12-15	La Samaria	High	Colombia	Aspirator	Intradomestic	25.574	66.04	Aedes aegypti	male	n/a
3.8.I	624	COLSAMRESDEC8	n/a	2018-12-15	La Samaria	High	Colombia	Aspirator	Intradomestic	25.61	No data	Aedes aegypti	male	n/a
4.2I	625	COLVERDEC2	n/a	2018-12-16	Versalles	Low	Colombia	Aspirator	Intradomestic	25.417	64.84	Aedes aegypti	male	n/a
4.2I	626	COLVERDEC2	n/a	2018-12-16	Versalles	Low	Colombia	Aspirator	Intradomestic	25.417	64.84	Aedes aegypti	male	n/a
4.2I	627	COLVERDEC2	n/a	2018-12-16	Versalles	Low	Colombia	Aspirator	Intradomestic	25.417	64.84	Aedes aegypti	male	n/a
4.2I	628	COLVERDEC2	n/a	2018-12-16	Versalles	Low	Colombia	Aspirator	Intradomestic	25.417	64.84	Aedes aegypti	male	n/a
4.2I	629	COLVERDEC2	n/a	2018-12-16	Versalles	Low	Colombia	Aspirator	Intradomestic	25.417	64.84	Aedes aegypti	male	n/a
4.2I	630	COLVERDEC2	n/a	2018-12-16	Versalles	Low	Colombia	Aspirator	Intradomestic	25.417	64.84	Aedes aegypti	male	n/a
4.2I	631	COLVERDEC2	n/a	2018-12-16	Versalles	Low	Colombia	Aspirator	Intradomestic	25.417	64.84	Aedes aegypti	male	n/a
4.2I	632	COLVERDEC2	n/a	2018-12-16	Versalles	Low	Colombia	Aspirator	Intradomestic	25.417	64.84	Aedes aegypti	male	n/a
4.2I	633	COLVERDEC2	n/a	2018-12-16	Versalles	Low	Colombia	Aspirator	Intradomestic	25.417	64.84	Aedes aegypti	male	n/a
4.2I	634	COLVERDEC2	n/a	2018-12-16	Versalles	Low	Colombia	Aspirator	Intradomestic	25.417	64.84	Aedes aegypti	male	n/a
4.5I	635	COLVERDEC5	n/a	2018-12-19	Versalles	Low	Colombia	Aspirator	Intradomestic	26.894	62.83	Aedes aegypti	male	n/a
4.1I	636	COLVERDEC1	n/a	2018-12-16	Versalles	Low	Colombia	Aspirator	Intradomestic	No data	61.81	Aedes aegypti	male	n/a
4.1I	637	COLVERDEC1	n/a	2018-12-16	Versalles	Low	Colombia	Aspirator	Intradomestic	No data	61.81	Aedes aegypti	male	n/a
4.1I	638	COLVERDEC1	n/a	2018-12-16	Versalles	Low	Colombia	Aspirator	Intradomestic	No data	61.81	Aedes aegypti	male	n/a
4.1I	639	COLVERDEC1	n/a	2018-12-16	Versalles	Low	Colombia	BG sentinel	Intradomestic	No data	61.81	Aedes aegypti	male	n/a
4.1I	640	COLVERDEC1	n/a	2018-12-16	Versalles	Low	Colombia	BG sentinel	Intradomestic	No data	61.81	Aedes aegypti	male	n/a
4.1I	641	COLVERDEC1	n/a	2018-12-16	Versalles	Low	Colombia	BG sentinel	Intradomestic	No data	61.81	Aedes aegypti	male	n/a
4.1I	642	COLVERDEC1	n/a	2018-12-16	Versalles	Low	Colombia	BG sentinel	Intradomestic	No data	61.81	Aedes aegypti	male	n/a
4.7I	643	COLVERDEC7	n/a	2018-12-16	Versalles	Low	Colombia	Aspirator	Intradomestic	25.735	No data	Aedes aegypti	male	n/a
4.7I	644	COLVERDEC7	n/a	2018-12-16	Versalles	Low	Colombia	Aspirator	Intradomestic	25.735	No data	Aedes aegypti	male	n/a
4.7I	645	COLVERDEC7	n/a	2018-12-16	Versalles	Low	Colombia	Aspirator	Intradomestic	25.735	No data	Aedes aegypti	male	n/a
4.7I	646	COLVERDEC7	n/a	2018-12-16	Versalles	Low	Colombia	Aspirator	Intradomestic	25.735	No data	Aedes aegypti	male	n/a
4.8I	647	COLVERDEC8	n/a	2018-12-17	Versalles	Low	Colombia	Aspirator	Intradomestic	26.92	No data	Aedes aegypti	male	n/a
4.8I	648	COLVERDEC8	n/a	2018-12-17	Versalles	Low	Colombia	Aspirator	Intradomestic	26.92	No data	Aedes aegypti	male	n/a
4.8I	649	COLVERDEC8	n/a	2018-12-17	Versalles	Low	Colombia	Aspirator	Intradomestic	26.92	No data	Aedes aegypti	male	n/a
4.8I	650	COLVERDEC8	n/a	2018-12-17	Versalles	Low	Colombia	Aspirator	Intradomestic	26.92	No data	Aedes aegypti	male	n/a
4.8I	651	COLVERDEC8	n/a	2018-12-17	Versalles	Low	Colombia	Aspirator	Intradomestic	26.92	No data	Aedes aegypti	male	n/a
4.8I	652	COLVERDEC8	n/a	2018-12-17	Versalles	Low	Colombia	Aspirator	Intradomestic	26.92	No data	Aedes aegypti	male	n/a
4.8I	653	COLVERDEC8	n/a	2018-12-17	Versalles	Low	Colombia	Aspirator	Intradomestic	26.92	No data	Aedes aegypti	male	n/a
4.8P	654	COLVERDEC8	n/a	2018-12-16	Versalles	Low	Colombia	Resting	Peridomestic	26.92	No data	Aedes aegypti	male	n/a
4.3I	655	COLVERDEC3	n/a	2018-12-17	Versalles	Low	Colombia	Aspirator	Intradomestic	27.712	58.97	Aedes aegypti	male	n/a
4.7I	656	COLVERDEC7	n/a	2018-12-17	Versalles	Low	Colombia	BG sentinel	Intradomestic	25.735	No data	Aedes aegypti	male	n/a
2.1.I	657	COLCOMJAN1	IND-91	2019-02-01	Ciudadela Comfenalco	Low	Colombia	BG sentinel	Intradomestic	25.398	73.74	Aedes aegypti	female	unfed
3.8.P	658	COLSAMRESJAN8	IND-92	2019-02-01	Reserva del campestre	High	Colombia	Aspirator	Peridomestic	25.422	74.48	Aedes aegypti	female	unfed
3.2.P	659	COLSAMRESJAN2	IND-93	2019-02-01	Reserva del campestre	High	Colombia	Aspirator	Peridomestic	24.653	72.23	Aedes aegypti	female	unfed
3.7.P	660	COLSAMRESJAN7	IND-94	2019-01-31	Reserva del campestre	High	Colombia	resting	Peridomestic	24.522	74.55	Aedes aegypti	female	unfed
3.3.I	661	COLSAMRESJAN3	IND-95	2019-02-01	Reserva del campestre	High	Colombia	Aspirator	Intradomestic	No data	No data	Aedes aegypti	female	unfed
4.4.P	662	COLVERJAN4	IND-96	2019-01-31	Versalles	Low	Colombia	Aspirator	Peridomestic	25.343	71.58	Aedes aegypti	female	unfed
4.1.I.Al	663	COLVERJAN1	IND-97	2019-01-30	Versalles	Low	Colombia	BG sentinel	Intradomestic	25.149	85.4	Aedes aegypti	female	fed
4.4.P	664	COLVERJAN4	IND-98	2019-01-31	Versalles	Low	Colombia	Aspirator	Peridomestic	25.343	71.58	Aedes aegypti	female	unfed
4.7.I albo	665	COLVERJAN7	IND-99	2019-01-30	Versalles	Low	Colombia	Aspirator	Intradomestic	24.8	74.68	Aedes albopictus	female	unfed
4.6.I	666	COLVERJAN6	IND-100	2019-01-31	Versalles	Low	Colombia	Aspirator	Intradomestic	23.832	79.55	Aedes aegypti	female	unfed
3.5.I	667	COLSAMRESJAN5	IND-101	2019-01-31	Reserva del campestre	High	Colombia	Aspirator	Intradomestic	25.258	73.26	Aedes aegypti	female	unfed
3.1.I.Al	668	COLSAMRESJAN1	IND-102	2019-01-31	Reserva del campestre	High	Colombia	Aspirator	Intradomestic	25.616	73.78	Aedes aegypti	female	fed
1.4.I.Al	669	COLPOBFILPORJAN4	IND-103	2019-01-30	Filadelfia	High	Colombia	Aspirator	Intradomestic	25.013	53.5	Aedes aegypti	female	fed
1.8.P	670	COLPOBFILPORJAN8	IND-104	2019-01-30	Filadelfia	High	Colombia	Aspirator	Peridomestic	24.738	56.01	Aedes aegypti	female	unfed
1.7.I	671	COLPOBFILPORJAN7	IND-105	2019-01-29	Filadelfia	High	Colombia	Aspirator	Intradomestic	24.732	55.08	Aedes aegypti	female	unfed
1.2.I	672	COLPOBFILPORJAN2	IND-106	2019-01-29	Filadelfia	High	Colombia	Aspirator	Intradomestic	24.878	54.35	Aedes aegypti	female	unfed
1.2.I.Al	673	COLPOBFILPORJAN2	G-84	2019-01-29	Filadelfia	High	Colombia	Aspirator	Intradomestic	24.878	54.35	Aedes aegypti	female	fed
3.2.I.Al	674	COLSAMRESJAN2	G-85	2019-02-01	Reserva del campestre	High	Colombia	Aspirator	Intradomestic	24.653	72.23	Aedes aegypti	female	fed
3.2.I.Al	675	COLSAMRESJAN2	G-86	2019-02-01	Reserva del campestre	High	Colombia	Aspirator	Intradomestic	24.654	72.24	Aedes aegypti	female	fed
3.2.I.Al	676	COLSAMRESJAN2	G-87	2019-02-01	Reserva del campestre	High	Colombia	Aspirator	Intradomestic	24.653	72.23	Aedes aegypti	female	fed
4.5.P.Al	677	COLVERJAN5	G-88	30/01/19	Versalles	Low	Colombia	Aspirator	Peridomestic	21.518	80.74	Aedes aegypti	female	fed
4.2.P.Al	678	COLVERJAN2	G-89	2019-01-30	Versalles	Low	Colombia	Aspirator	Peridomestic	25.255	79.26	Aedes aegypti	female	fed
4.7.I.Al	679	COLVERJAN7	G-90	2019-01-30	Versalles	Low	Colombia	Aspirator	Intradomestic	24.8	74.68	Aedes aegypti	female	fed
4.8.I.Al	680	COLVERJAN8	G-91	2019-01-31	Versalles	Low	Colombia	Aspirator	Intradomestic	26.144	70.27	Aedes aegypti	female	fed
4.2.I.Al	681	COLVERJAN2	G-92	2019-01-30	Versalles	Low	Colombia	Aspirator	Intradomestic	25.255	79.26	Aedes aegypti	female	fed
4.2.I.Al	682	COLVERJAN2	G-93	2019-01-30	Versalles	Low	Colombia	Aspirator	Intradomestic	25.255	79.26	Aedes aegypti	female	fed
2.4.I.Al	683	COLCOMJAN4	G-94	2019-02-02	Ciudadela Comfenalco	Low	Colombia	Aspirator	Intradomestic	25.889	72.65	Aedes aegypti	female	fed
2.1.I.Al	684	COLCOMJAN1	G-95	2019-02-02	Ciudadela Comfenalco	Low	Colombia	Aspirator	Intradomestic	25.398	73.74	Aedes aegypti	female	fed
3.2.I.Al	685	COLSAMRESJAN2	G-96	2019-02-01	Reserva del campestre	High	Colombia	Aspirator	Intradomestic	24.653	72.23	Aedes aegypti	female	fed
3.7.I.Al	686	COLSAMRESJAN7	G-97	2019-02-01	Reserva del campestre	High	Colombia	Aspirator	Intradomestic	24.522	74.55	Aedes aegypti	female	fed
3.7.I.Al	687	COLSAMRESJAN7	G-98	2019-02-01	Reserva del campestre	High	Colombia	Aspirator	Intradomestic	24.522	74.55	Aedes aegypti	female	fed
3.7.I.Al	688	COLSAMRESJAN7	G-99	2019-02-01	Reserva del campestre	High	Colombia	Aspirator	Intradomestic	24.522	74.55	Aedes aegypti	female	fed
2.4.I.Al	689	COLCOMJAN4	P-57	2019-02-02	Ciudadela Comfenalco	Low	Colombia	Aspirator	Intradomestic	25.889	72.65	Aedes aegypti	female	fed
2.4.I.Al	690	COLCOMJAN4	P-57	2019-02-02	Ciudadela Comfenalco	Low	Colombia	Aspirator	Intradomestic	25.889	72.65	Aedes aegypti	female	fed
2.4.I.Al	691	COLCOMJAN4	P-57	2019-02-02	Ciudadela Comfenalco	Low	Colombia	Aspirator	Intradomestic	25.889	72.65	Aedes aegypti	female	fed
2.4.I.Al	692	COLCOMJAN4	P-57	2019-02-02	Ciudadela Comfenalco	Low	Colombia	Aspirator	Intradomestic	25.889	72.65	Aedes aegypti	female	fed
2.4.I.Al	693	COLCOMJAN4	P-57	2019-02-02	Ciudadela Comfenalco	Low	Colombia	Aspirator	Intradomestic	25.889	72.65	Aedes aegypti	female	fed
2.4.I	694	COLCOMJAN4	P-57	2019-02-02	Ciudadela Comfenalco	Low	Colombia	Aspirator	Intradomestic	25.889	72.65	Aedes aegypti	female	unfed
2.4.I	695	COLCOMJAN4	P-57	2019-02-02	Ciudadela Comfenalco	Low	Colombia	Aspirator	Intradomestic	25.889	72.65	Aedes aegypti	female	unfed
2.4.I	696	COLCOMJAN4	P-57	2019-02-02	Ciudadela Comfenalco	Low	Colombia	Aspirator	Intradomestic	25.889	72.65	Aedes aegypti	female	unfed
2.4.I	697	COLCOMJAN4	P-57	2019-02-01	Ciudadela Comfenalco	Low	Colombia	BG sentinel	Intradomestic	25.889	72.65	Aedes aegypti	female	unfed
2.5.I	698	COLCOMJAN5	P-58	2019-02-02	Ciudadela Comfenalco	Low	Colombia	Aspirator	Intradomestic	25.551	74.93	Aedes aegypti	female	unfed
2.5.I	699	COLCOMJAN5	P-58	2019-02-02	Ciudadela Comfenalco	Low	Colombia	BG sentinel	Intradomestic	25.551	74.93	Aedes aegypti	female	unfed
2.4.I.Al	700	COLCOMJAN4	P-59	2019-02-02	Ciudadela Comfenalco	Low	Colombia	Aspirator	Intradomestic	25.889	72.65	Aedes aegypti	female	fed
2.4.I.Al	701	COLCOMJAN4	P-59	2019-02-02	Ciudadela Comfenalco	Low	Colombia	Aspirator	Intradomestic	25.889	72.65	Aedes aegypti	female	fed
3.3.I.Al	702	COLSAMRESJAN3	P-60	2019-02-01	Reserva del campestre	High	Colombia	Aspirator	Intradomestic	No data	No data	Aedes aegypti	female	fed
3.3.I.Al	703	COLSAMRESJAN3	P-60	2019-02-01	Reserva del campestre	High	Colombia	Aspirator	Intradomestic	No data	No data	Aedes aegypti	female	fed
3.7.I.Al	704	COLSAMRESJAN7	P-61	2019-02-01	Reserva del campestre	High	Colombia	Aspirator	Intradomestic	24.522	74.55	Aedes aegypti	female	fed
3.7.I	705	COLSAMRESJAN7	P-61	2019-02-01	Reserva del campestre	High	Colombia	Aspirator	Intradomestic	24.522	74.55	Aedes aegypti	female	unfed
3.7.I	706	COLSAMRESJAN7	P-61	2019-02-01	Reserva del campestre	High	Colombia	Aspirator	Intradomestic	24.522	74.55	Aedes aegypti	female	unfed
3.7.I	707	COLSAMRESJAN7	P-61	2019-02-01	Reserva del campestre	High	Colombia	Aspirator	Intradomestic	24.522	74.55	Aedes aegypti	female	unfed
3.7.I.Al	708	COLSAMRESJAN7	P-61	2019-02-01	Reserva del campestre	High	Colombia	Aspirator	Intradomestic	24.522	74.55	Aedes aegypti	female	fed
3.6.I	709	COLSAMRESJAN6	P-62	2019-02-01	Reserva del campestre	High	Colombia	BG sentinel	Intradomestic	25.759	72.04	Aedes aegypti	female	unfed
3.6.I	710	COLSAMRESJAN6	P-62	2019-02-01	Reserva del campestre	High	Colombia	BG sentinel	Intradomestic	25.759	72.04	Aedes aegypti	female	unfed
3.6.I.Al	711	COLSAMRESJAN6	P-62	2019-02-01	Reserva del campestre	High	Colombia	Aspirator	Intradomestic	25.759	72.04	Aedes aegypti	female	unfed
3.6.I.Al	712	COLSAMRESJAN6	P-62	2019-02-01	Reserva del campestre	High	Colombia	Aspirator	Intradomestic	25.759	72.04	Aedes aegypti	female	unfed
3.6.I.Al	713	COLSAMRESJAN6	P-62	2019-02-01	Reserva del campestre	High	Colombia	Aspirator	Intradomestic	25.759	72.04	Aedes aegypti	female	unfed
3.6.I.Al	714	COLSAMRESJAN6	P-62	2019-02-01	Reserva del campestre	High	Colombia	Aspirator	Intradomestic	25.759	72.04	Aedes aegypti	female	unfed
3.6.I	715	COLSAMRESJAN6	P-62	2019-01-31	Reserva del campestre	High	Colombia	Aspirator	Intradomestic	25.759	72.04	Aedes aegypti	female	fed
3.3.P	716	COLSAMRESJAN3	P-63	2019-01-31	Reserva del campestre	High	Colombia	Aspirator	Peridomestic	25.759	72.04	Aedes aegypti	female	unfed
3.3.P	717	COLSAMRESJAN3	P-63	2019-02-01	Reserva del campestre	High	Colombia	BG sentinel	Peridomestic	25.759	72.04	Aedes aegypti	female	unfed
3.8.I	718	COLSAMRESJAN8	P-64	2019-02-01	Reserva del campestre	High	Colombia	Aspirator	Intradomestic	25.422	74.48	Aedes aegypti	female	unfed
3.8.I	719	COLSAMRESJAN8	P-64	2019-02-01	Reserva del campestre	High	Colombia	Aspirator	Intradomestic	25.422	74.48	Aedes aegypti	female	unfed
3.8.I	720	COLSAMRESJAN8	P-64	2019-02-01	Reserva del campestre	High	Colombia	Aspirator	Intradomestic	25.422	74.48	Aedes aegypti	female	unfed
3.8.I	721	COLSAMRESJAN8	P-64	2019-02-01	Reserva del campestre	High	Colombia	Aspirator	Intradomestic	25.422	74.48	Aedes aegypti	female	unfed
3.8.I	722	COLSAMRESJAN8	P-64	2019-02-01	Reserva del campestre	High	Colombia	Aspirator	Intradomestic	25.422	74.48	Aedes aegypti	female	unfed
3.8.I	723	COLSAMRESJAN8	P-64	2019-02-01	Reserva del campestre	High	Colombia	Aspirator	Intradomestic	25.422	74.48	Aedes aegypti	female	unfed
3.8.I	724	COLSAMRESJAN8	P-64	2019-02-01	Reserva del campestre	High	Colombia	Aspirator	Intradomestic	25.422	74.48	Aedes aegypti	female	unfed
3.6.P	725	COLSAMRESJAN6	P-65	2019-02-01	Reserva del campestre	High	Colombia	Aspirator	Peridomestic	25.759	72.04	Aedes aegypti	female	unfed
3.6.P	726	COLSAMRESJAN6	P-65	2019-02-01	Reserva del campestre	High	Colombia	Aspirator	Peridomestic	25.759	72.04	Aedes aegypti	female	unfed
3.2.I	727	COLSAMRESJAN2	P-66	2019-02-01	Reserva del campestre	High	Colombia	Aspirator	Intradomestic	24.653	72.23	Aedes aegypti	female	unfed
3.2.I	728	COLSAMRESJAN2	P-66	2019-02-01	Reserva del campestre	High	Colombia	Aspirator	Intradomestic	24.653	72.23	Aedes aegypti	female	unfed
3.2.I	729	COLSAMRESJAN2	P-66	2019-02-01	Reserva del campestre	High	Colombia	Aspirator	Intradomestic	24.653	72.23	Aedes aegypti	female	unfed
3.2.I	730	COLSAMRESJAN2	P-66	2019-02-01	Reserva del campestre	High	Colombia	Aspirator	Intradomestic	24.653	72.23	Aedes aegypti	female	unfed
3.2.I	731	COLSAMRESJAN2	P-66	2019-02-01	Reserva del campestre	High	Colombia	Aspirator	Intradomestic	24.653	72.23	Aedes aegypti	female	unfed
3.2.I	732	COLSAMRESJAN2	P-66	2019-02-01	Reserva del campestre	High	Colombia	Aspirator	Intradomestic	24.653	72.23	Aedes aegypti	female	unfed
3.2.I.Al	733	COLSAMRESJAN2	P-66	2019-02-01	Reserva del campestre	High	Colombia	Aspirator	Intradomestic	24.653	72.23	Aedes aegypti	female	fed
3.2.I.Al	734	COLSAMRESJAN2	P-67	2019-02-01	Reserva del campestre	High	Colombia	Aspirator	Intradomestic	24.653	72.23	Aedes aegypti	female	fed
3.2.I.Al	735	COLSAMRESJAN2	P-67	2019-02-01	Reserva del campestre	High	Colombia	Aspirator	Intradomestic	24.653	72.23	Aedes aegypti	female	fed
3.2.I.Al	736	COLSAMRESJAN2	P-67	2019-02-01	Reserva del campestre	High	Colombia	Aspirator	Intradomestic	24.653	72.23	Aedes aegypti	female	fed
4.3.I	737	COLVERJAN3	P-68	2019-01-30	Versalles	Low	Colombia	BG sentinel	Intradomestic	24.653	72.23	Aedes aegypti	female	unfed
4.3.I	738	COLVERJAN3	P-68	2019-01-30	Versalles	Low	Colombia	BG sentinel	Intradomestic	24.653	72.23	Aedes aegypti	female	unfed
4.3.I	739	COLVERJAN3	P-68	2019-01-30	Versalles	Low	Colombia	BG sentinel	Intradomestic	24.653	72.23	Aedes aegypti	female	unfed
4.8.I	740	COLVERJAN8	P-69	2019-01-31	Versalles	Low	Colombia	Aspirator	Intradomestic	26.144	70.27	Aedes aegypti	female	unfed
4.8.I	741	COLVERJAN8	P-69	2019-01-31	Versalles	Low	Colombia	Aspirator	Intradomestic	26.144	70.27	Aedes aegypti	female	unfed
4.8.I.Al	742	COLVERJAN8	P-69	2019-01-31	Versalles	Low	Colombia	Aspirator	Intradomestic	26.144	70.27	Aedes aegypti	female	fed
4.8.I.Al	743	COLVERJAN8	P-69	2019-01-31	Versalles	Low	Colombia	Aspirator	Intradomestic	26.144	70.27	Aedes aegypti	female	fed
4.4.I	744	COLVERJAN4	P-70	2019-01-31	Versalles	Low	Colombia	Aspirator	Intradomestic	25.343	71.58	Aedes aegypti	female	unfed
4.4.I	745	COLVERJAN4	P-70	2019-01-31	Versalles	Low	Colombia	Aspirator	Intradomestic	25.343	71.58	Aedes aegypti	female	unfed
4.4.I	746	COLVERJAN4	P-70	2019-01-31	Versalles	Low	Colombia	Aspirator	Intradomestic	25.343	71.58	Aedes aegypti	female	unfed
4.2.I.Al	747	COLVERJAN2	P-71	2019-01-30	Versalles	Low	Colombia	Aspirator	Intradomestic	25.255	79.26	Aedes aegypti	female	unfed
4.2.I.Al	748	COLVERJAN2	P-71	2019-01-30	Versalles	Low	Colombia	Aspirator	Intradomestic	25.255	79.26	Aedes aegypti	female	unfed
4.2.I	749	COLVERJAN2	P-71	2019-01-30	Versalles	Low	Colombia	Aspirator	Intradomestic	25.255	79.26	Aedes aegypti	female	fed
4.7.I	750	COLVERJAN7	P-72	2019-01-30	Versalles	Low	Colombia	Aspirator	Intradomestic	24.8	74.68	Aedes aegypti	female	unfed
4.7.I	751	COLVERJAN7	P-72	2019-01-30	Versalles	Low	Colombia	Aspirator	Intradomestic	24.8	74.68	Aedes aegypti	female	unfed
4.7.I	752	COLVERJAN7	P-72	2019-01-30	Versalles	Low	Colombia	Aspirator	Intradomestic	24.8	74.68	Aedes aegypti	female	unfed
4.2.P.Al	753	COLVERJAN2	P-73	2019-01-30	Versalles	Low	Colombia	Aspirator	Peridomestic	25.255	79.26	Aedes aegypti	female	fed
4.2.P	754	COLVERJAN2	P-73	2019-01-30	Versalles	Low	Colombia	Aspirator	Peridomestic	25.255	79.26	Aedes aegypti	female	unfed
4.5.I	755	COLVERJAN5	P-74	2019-01-30	Versalles	Low	Colombia	BG sentinel	Intradomestic	21.518	80.74	Aedes aegypti	female	unfed
4.5.I	756	COLVERJAN5	P-74	2019-01-30	Versalles	Low	Colombia	Aspirator	Intradomestic	21.518	80.74	Aedes aegypti	female	unfed
4.5.I	757	COLVERJAN5	P-74	2019-01-30	Versalles	Low	Colombia	Aspirator	Intradomestic	21.518	80.74	Aedes aegypti	female	unfed
4.7.P	758	COLVERJAN7	P-75	2019-01-30	Versalles	Low	Colombia	resting	Peridomestic	24.8	74.68	Aedes aegypti	female	unfed
4.7.P	759	COLVERJAN7	P-75	2019-01-30	Versalles	Low	Colombia	Aspirator	Peridomestic	24.8	74.68	Aedes aegypti	female	unfed
1.4.P	760	COLPOBFILPORJAN4	P-76	2019-01-29	Filadelfia	High	Colombia	BG sentinel	Peridomestic	25.013	53.5	Aedes aegypti	female	unfed
4.2.P	761	COLVERJAN2	n/a	2019-01-30	Versalles	Low	Colombia	Aspirator	Peridomestic	25.255	79.26	Aedes aegypti	male	n/a
1.4.P.Al	762	COLPOBFILPORJAN4	P-76	2019-01-29	Filadelfia	High	Colombia	BG sentinel	Peridomestic	25.013	53.5	Aedes aegypti	female	fed
1.6.I	763	COLPOBFILPORJAN6	P-77	2019-01-29	Filadelfia	High	Colombia	BG sentinel	Intradomestic	25.003	54.79	Aedes aegypti	female	unfed
1.6.I.Al	764	COLPOBFILPORJAN6	P-77	2019-01-29	Filadelfia	High	Colombia	Aspirator	Intradomestic	25.003	54.79	Aedes aegypti	female	fed
1.5.I	765	COLPOBFILPORJAN5	P-78	2019-01-29	Filadelfia	High	Colombia	BG sentinel	Intradomestic	25.131	52.97	Aedes aegypti	female	unfed
1.5.I	766	COLPOBFILPORJAN5	P-78	2019-01-29	Filadelfia	High	Colombia	Aspirator	Intradomestic	25.131	52.97	Aedes aegypti	female	unfed
1.5.I	767	COLPOBFILPORJAN5	P-78	2019-01-29	Filadelfia	High	Colombia	Aspirator	Intradomestic	25.131	52.97	Aedes aegypti	female	unfed
1.5.I	768	COLPOBFILPORJAN5	P-78	2019-01-29	Filadelfia	High	Colombia	Aspirator	Intradomestic	25.131	52.97	Aedes aegypti	female	unfed
1.5.I	769	COLPOBFILPORJAN5	P-78	2019-01-29	Filadelfia	High	Colombia	Aspirator	Intradomestic	25.131	52.97	Aedes aegypti	female	unfed
1.5.I	770	COLPOBFILPORJAN5	P-78	2019-01-29	Filadelfia	High	Colombia	Aspirator	Intradomestic	25.131	52.97	Aedes aegypti	female	unfed
1.1.I	771	COLPOBFILPORJAN1	P-79	2019-01-29	Filadelfia	High	Colombia	Aspirator	Intradomestic	25.94	55.03	Aedes aegypti	female	unfed
1.1.I	772	COLPOBFILPORJAN1	P-79	2019-01-29	Filadelfia	High	Colombia	Aspirator	Intradomestic	25.94	55.03	Aedes aegypti	female	unfed
1.4.I.Al	773	COLPOBFILPORJAN4	n/a	2019-01-30	Filadelfia	High	Colombia	Aspirator	Intradomestic	25.013	53.5	Aedes aegypti	male	n/a
1.4.I.Al	774	COLPOBFILPORJAN4	n/a	2019-01-30	Filadelfia	High	Colombia	Aspirator	Intradomestic	25.013	53.5	Aedes aegypti	male	n/a
1.8.I	775	COLPOBFILPORJAN8	n/a	2019-01-30	Filadelfia	High	Colombia	BG sentinel	Intradomestic	24.738	56.01	Aedes aegypti	male	n/a
1.6.I.Al	776	COLPOBFILPORJAN6	n/a	2019-01-29	Filadelfia	High	Colombia	Aspirator	Intradomestic	25.003	54.79	Aedes aegypti	male	n/a
1.6.P	777	COLPOBFILPORJAN6	n/a	2019-01-29	Filadelfia	High	Colombia	Aspirator	Peridomestic	25.003	54.79	Aedes aegypti	male	n/a
1.4.P	778	COLPOBFILPORJAN4	n/a	2019-01-29	Filadelfia	High	Colombia	BG sentinel	Peridomestic	25.013	53.5	Aedes aegypti	male	n/a
1.5.I	779	COLPOBFILPORJAN5	n/a	2019-01-29	Filadelfia	High	Colombia	BG sentinel	Intradomestic	25.13	52.97	Aedes aegypti	male	n/a
1.7.I	780	COLPOBFILPORJAN7	n/a	2019-01-29	Filadelfia	High	Colombia	Aspirator	Intradomestic	24.732	55.08	Aedes aegypti	male	n/a
1.7.I	781	COLPOBFILPORJAN7	n/a	2019-01-29	Filadelfia	High	Colombia	Aspirator	Intradomestic	24.732	55.08	Aedes aegypti	male	n/a
1.7.I	782	COLPOBFILPORJAN7	n/a	2019-01-29	Filadelfia	High	Colombia	Aspirator	Intradomestic	24.732	55.08	Aedes aegypti	male	n/a
1.7.I	783	COLPOBFILPORJAN7	n/a	2019-01-29	Filadelfia	High	Colombia	Aspirator	Intradomestic	24.732	55.08	Aedes aegypti	male	n/a
1.2.I	784	COLPOBFILPORJAN2	n/a	2019-01-29	Filadelfia	High	Colombia	Aspirator	Intradomestic	24.878	54.35	Aedes aegypti	male	n/a
1.1.I	785	COLPOBFILPORJAN1	n/a	2019-01-29	Filadelfia	High	Colombia	Aspirator	Intradomestic	25.94	55.03	Aedes aegypti	male	n/a
1.1.I	786	COLPOBFILPORJAN1	n/a	2019-01-29	Filadelfia	High	Colombia	Aspirator	Intradomestic	25.94	55.03	Aedes aegypti	male	n/a
1.3.I	787	COLPOBFILPORJAN3	n/a	2019-01-29	Filadelfia	High	Colombia	Aspirator	Intradomestic	25.94	55.03	Aedes aegypti	male	n/a
2.4.I.Al	788	COLCOMJAN4	n/a	2019-02-02	Ciudadela Comfenalco	Low	Colombia	Aspirator	Intradomestic	25.889	72.65	Aedes aegypti	male	n/a
2.4.I.Al	789	COLCOMJAN4	n/a	2019-02-02	Ciudadela Comfenalco	Low	Colombia	Aspirator	Intradomestic	25.889	72.65	Aedes aegypti	male	n/a
2.4.I.Al	790	COLCOMJAN4	n/a	2019-02-02	Ciudadela Comfenalco	Low	Colombia	Aspirator	Intradomestic	25.889	72.65	Aedes aegypti	male	n/a
2.4.I.Al	791	COLCOMJAN4	n/a	2019-02-02	Ciudadela Comfenalco	Low	Colombia	Aspirator	Intradomestic	25.889	72.65	Aedes aegypti	male	n/a
2.4.I.Al	792	COLCOMJAN4	n/a	2019-02-02	Ciudadela Comfenalco	Low	Colombia	Aspirator	Intradomestic	25.889	72.65	Aedes aegypti	male	n/a
2.4.I.Al	793	COLCOMJAN4	n/a	2019-02-02	Ciudadela Comfenalco	Low	Colombia	Aspirator	Intradomestic	25.889	72.65	Aedes aegypti	male	n/a
2.4.I.Al	794	COLCOMJAN4	n/a	2019-02-02	Ciudadela Comfenalco	Low	Colombia	Aspirator	Intradomestic	25.889	72.65	Aedes aegypti	male	n/a
2.4.I.Al	795	COLCOMJAN4	n/a	2019-02-02	Ciudadela Comfenalco	Low	Colombia	Aspirator	Intradomestic	25.889	72.65	Aedes aegypti	male	n/a
2.4.I.Al	796	COLCOMJAN4	n/a	2019-02-02	Ciudadela Comfenalco	Low	Colombia	Aspirator	Intradomestic	25.889	72.65	Aedes aegypti	male	n/a
2.4.I.Al	797	COLCOMJAN4	n/a	2019-02-02	Ciudadela Comfenalco	Low	Colombia	Aspirator	Intradomestic	25.889	72.65	Aedes aegypti	male	n/a
2.4.I.Al	798	COLCOMJAN4	n/a	2019-02-02	Ciudadela Comfenalco	Low	Colombia	Aspirator	Intradomestic	25.889	72.65	Aedes aegypti	male	n/a
2.4.I.Al	799	COLCOMJAN4	n/a	2019-02-02	Ciudadela Comfenalco	Low	Colombia	Aspirator	Intradomestic	25.889	72.65	Aedes aegypti	male	n/a
2.4.I.Al	800	COLCOMJAN4	n/a	2019-02-02	Ciudadela Comfenalco	Low	Colombia	Aspirator	Intradomestic	25.889	72.65	Aedes aegypti	male	n/a
2.4.I.Al	801	COLCOMJAN4	n/a	2019-02-02	Ciudadela Comfenalco	Low	Colombia	Aspirator	Intradomestic	25.889	72.65	Aedes aegypti	male	n/a
2.4.I.Al	802	COLCOMJAN4	n/a	2019-02-02	Ciudadela Comfenalco	Low	Colombia	Aspirator	Intradomestic	25.889	72.65	Aedes aegypti	male	n/a
2.4.I.Al	803	COLCOMJAN4	n/a	2019-02-02	Ciudadela Comfenalco	Low	Colombia	Aspirator	Intradomestic	25.889	72.65	Aedes aegypti	male	n/a
2.4.I.Al	804	COLCOMJAN4	n/a	2019-02-02	Ciudadela Comfenalco	Low	Colombia	Aspirator	Intradomestic	25.889	72.65	Aedes aegypti	male	n/a
2.5.I	805	COLCOMJAN5	n/a	2019-02-02	Ciudadela Comfenalco	Low	Colombia	Aspirator	Intradomestic	25.551	74.93	Aedes aegypti	male	n/a
2.5.I	806	COLCOMJAN5	n/a	2019-02-02	Ciudadela Comfenalco	Low	Colombia	Aspirator	Intradomestic	25.551	74.93	Aedes aegypti	male	n/a
2.1.I.Al	807	COLCOMJAN1	n/a	2019-02-02	Ciudadela Comfenalco	Low	Colombia	Aspirator	Intradomestic	25.398	73.74	Aedes aegypti	male	n/a
2.1.I	808	COLCOMJAN1	n/a	2019-02-01	Ciudadela Comfenalco	Low	Colombia	BG sentinel	Intradomestic	25.398	73.74	Aedes aegypti	male	n/a
2.2.I	809	COLCOMJAN2	n/a	2019-02-02	Ciudadela Comfenalco	Low	Colombia	Aspirator	Intradomestic	24.783	76.99	Aedes aegypti	male	n/a
2.2.I	810	COLCOMJAN2	n/a	2019-02-02	Ciudadela Comfenalco	Low	Colombia	Aspirator	Intradomestic	24.783	76.99	Aedes aegypti	male	n/a
2.2.I	811	COLCOMJAN2	n/a	2019-02-02	Ciudadela Comfenalco	Low	Colombia	Aspirator	Intradomestic	24.783	76.99	Aedes aegypti	male	n/a
2.2.I	812	COLCOMJAN2	n/a	2019-02-02	Ciudadela Comfenalco	Low	Colombia	Aspirator	Intradomestic	24.783	76.99	Aedes aegypti	male	n/a
2.2.I	813	COLCOMJAN2	n/a	2019-02-02	Ciudadela Comfenalco	Low	Colombia	Aspirator	Intradomestic	24.783	76.99	Aedes aegypti	male	n/a
2.2.I	814	COLCOMJAN2	n/a	2019-02-02	Ciudadela Comfenalco	Low	Colombia	Aspirator	Intradomestic	24.783	76.99	Aedes aegypti	male	n/a
2.2.I	815	COLCOMJAN2	n/a	2019-02-02	Ciudadela Comfenalco	Low	Colombia	Aspirator	Intradomestic	24.783	76.99	Aedes aegypti	male	n/a
2.2.I	816	COLCOMJAN2	n/a	2019-02-02	Ciudadela Comfenalco	Low	Colombia	Aspirator	Intradomestic	24.783	76.99	Aedes aegypti	male	n/a
2.2.I	817	COLCOMJAN2	n/a	2019-02-02	Ciudadela Comfenalco	Low	Colombia	Aspirator	Intradomestic	24.783	76.99	Aedes aegypti	male	n/a
2.2.I	818	COLCOMJAN2	n/a	2019-02-02	Ciudadela Comfenalco	Low	Colombia	Aspirator	Intradomestic	24.783	76.99	Aedes aegypti	male	n/a
2.2.I	819	COLCOMJAN2	n/a	2019-02-02	Ciudadela Comfenalco	Low	Colombia	Aspirator	Intradomestic	24.783	76.99	Aedes aegypti	male	n/a
2.3.I	820	COLCOMJAN3	n/a	2019-02-02	Ciudadela Comfenalco	Low	Colombia	Aspirator	Intradomestic	No data	No data	Aedes aegypti	male	n/a
2.3.I	821	COLCOMJAN3	n/a	2019-02-02	Ciudadela Comfenalco	Low	Colombia	Aspirator	Intradomestic	No data	No data	Aedes aegypti	male	n/a
2.8.I	822	COLCOMJAN8	n/a	2019-02-02	Ciudadela Comfenalco	Low	Colombia	Aspirator	Intradomestic	24.539	81.98	Aedes aegypti	male	n/a
2.4.P	823	COLCOMJAN4	n/a	2019-02-02	Ciudadela Comfenalco	Low	Colombia	Aspirator	Peridomestic	25.89	72.65	Aedes aegypti	male	n/a
2.8.P	824	COLCOMJAN8	n/a	2019-02-02	Ciudadela Comfenalco	Low	Colombia	Aspirator	Peridomestic	24.539	81.98	Aedes aegypti	male	n/a
2.8.P	825	COLCOMJAN8	n/a	2019-02-02	Ciudadela Comfenalco	Low	Colombia	Aspirator	Peridomestic	24.539	81.98	Aedes aegypti	male	n/a
2.8.P	826	COLCOMJAN8	n/a	2019-02-02	Ciudadela Comfenalco	Low	Colombia	Aspirator	Peridomestic	24.539	81.98	Aedes aegypti	male	n/a
2.8.P	827	COLCOMJAN8	n/a	2019-02-02	Ciudadela Comfenalco	Low	Colombia	Aspirator	Peridomestic	24.539	81.98	Aedes aegypti	male	n/a
2.8.P	828	COLCOMJAN8	n/a	2019-02-02	Ciudadela Comfenalco	Low	Colombia	Aspirator	Peridomestic	24.539	81.98	Aedes aegypti	male	n/a
2.8.P	829	COLCOMJAN8	n/a	2019-02-02	Ciudadela Comfenalco	Low	Colombia	Aspirator	Peridomestic	24.539	81.98	Aedes aegypti	male	n/a
2.8.P	830	COLCOMJAN8	n/a	2019-02-02	Ciudadela Comfenalco	Low	Colombia	Aspirator	Peridomestic	24.539	81.98	Aedes aegypti	male	n/a
2.8.P	831	COLCOMJAN8	n/a	2019-02-02	Ciudadela Comfenalco	Low	Colombia	Aspirator	Peridomestic	24.539	81.98	Aedes aegypti	male	n/a
2.8.P	832	COLCOMJAN8	n/a	2019-02-02	Ciudadela Comfenalco	Low	Colombia	Aspirator	Peridomestic	24.539	81.98	Aedes aegypti	male	n/a
2.8.P	833	COLCOMJAN8	n/a	2019-02-02	Ciudadela Comfenalco	Low	Colombia	Aspirator	Peridomestic	24.539	81.98	Aedes aegypti	male	n/a
3.8.P	834	COLSAMRESJAN8	n/a	2019-02-01	Reserva del campestre	High	Colombia	Aspirator	Peridomestic	25.422	74.48	Aedes aegypti	male	n/a
3.8.P	835	COLSAMRESJAN8	n/a	2019-02-01	Reserva del campestre	High	Colombia	Aspirator	Peridomestic	25.422	74.48	Aedes aegypti	male	n/a
3.8.P	836	COLSAMRESJAN8	n/a	2019-02-01	Reserva del campestre	High	Colombia	Aspirator	Peridomestic	25.422	74.48	Aedes aegypti	male	n/a
3.8.I	837	COLSAMRESJAN8	n/a	2019-02-01	Reserva del campestre	High	Colombia	Aspirator	Intradomestic	25.422	74.48	Aedes aegypti	male	n/a
3.2.P	838	COLSAMRESJAN2	n/a	2019-02-01	Reserva del campestre	High	Colombia	Aspirator	Peridomestic	24.653	72.23	Aedes aegypti	male	n/a
3.2.I	839	COLSAMRESJAN2	n/a	2019-02-01	Reserva del campestre	High	Colombia	Aspirator	Intradomestic	24.653	72.23	Aedes aegypti	male	n/a
3.2.I	840	COLSAMRESJAN2	n/a	2019-02-01	Reserva del campestre	High	Colombia	Aspirator	Intradomestic	24.653	72.23	Aedes aegypti	male	n/a
3.2.I	841	COLSAMRESJAN2	n/a	2019-02-01	Reserva del campestre	High	Colombia	Aspirator	Intradomestic	24.653	72.23	Aedes aegypti	male	n/a
3.2.I	842	COLSAMRESJAN2	n/a	2019-02-01	Reserva del campestre	High	Colombia	Aspirator	Intradomestic	24.653	72.23	Aedes aegypti	male	n/a
3.2.I	843	COLSAMRESJAN2	n/a	2019-02-01	Reserva del campestre	High	Colombia	Aspirator	Intradomestic	24.653	72.23	Aedes aegypti	male	n/a
3.2.I	844	COLSAMRESJAN2	n/a	2019-02-01	Reserva del campestre	High	Colombia	BG sentinel	Intradomestic	24.653	72.23	Aedes aegypti	male	n/a
3.2.I	845	COLSAMRESJAN2	n/a	2019-02-01	Reserva del campestre	High	Colombia	BG sentinel	Intradomestic	24.653	72.23	Aedes aegypti	male	n/a
3.2.I	846	COLSAMRESJAN2	n/a	2019-02-01	Reserva del campestre	High	Colombia	BG sentinel	Intradomestic	24.653	72.23	Aedes aegypti	male	n/a
3.2.I	847	COLSAMRESJAN2	n/a	2019-02-01	Reserva del campestre	High	Colombia	BG sentinel	Intradomestic	24.653	72.23	Aedes aegypti	male	n/a
3.6.I	848	COLSAMRESJAN6	n/a	2019-02-01	Reserva del campestre	High	Colombia	Aspirator	Intradomestic	25.759	72.04	Aedes aegypti	male	n/a
3.6.I	849	COLSAMRESJAN6	n/a	2019-02-01	Reserva del campestre	High	Colombia	Aspirator	Intradomestic	25.759	72.04	Aedes aegypti	male	n/a
3.6.P	850	COLSAMRESJAN6	n/a	2019-02-01	Reserva del campestre	High	Colombia	Aspirator	Peridomestic	25.759	72.04	Aedes aegypti	male	n/a
3.6.P	851	COLSAMRESJAN6	n/a	2019-02-01	Reserva del campestre	High	Colombia	Aspirator	Peridomestic	25.759	72.04	Aedes aegypti	male	n/a
3.6.P	852	COLSAMRESJAN6	n/a	2019-02-01	Reserva del campestre	High	Colombia	Aspirator	Peridomestic	25.759	72.04	Aedes aegypti	male	n/a
3.6.P	853	COLSAMRESJAN6	n/a	2019-02-01	Reserva del campestre	High	Colombia	Aspirator	Peridomestic	25.759	72.04	Aedes aegypti	male	n/a
3.6.P	854	COLSAMRESJAN6	n/a	2019-02-01	Reserva del campestre	High	Colombia	Aspirator	Peridomestic	25.759	72.04	Aedes aegypti	male	n/a
3.6.P	855	COLSAMRESJAN6	n/a	2019-02-01	Reserva del campestre	High	Colombia	Aspirator	Peridomestic	25.759	72.04	Aedes aegypti	male	n/a
3.6.P	856	COLSAMRESJAN6	n/a	2019-02-01	Reserva del campestre	High	Colombia	Aspirator	Peridomestic	25.759	72.04	Aedes aegypti	male	n/a
3.7.I	857	COLSAMRESJAN7	n/a	2019-02-01	Reserva del campestre	High	Colombia	Aspirator	Intradomestic	24.522	74.55	Aedes aegypti	male	n/a
3.7.I	858	COLSAMRESJAN7	n/a	2019-02-01	Reserva del campestre	High	Colombia	Aspirator	Intradomestic	24.522	74.55	Aedes aegypti	male	n/a
3.1.I.Al	859	COLSAMRESJAN1	n/a	2019-01-31	Reserva del campestre	High	Colombia	Aspirator	Intradomestic	25.616	73.78	Aedes aegypti	male	n/a
3.4.I	860	COLSAMRESJAN4	n/a	2019-02-01	Reserva del campestre	High	Colombia	Aspirator	Intradomestic	24.456	71.02	Aedes aegypti	male	n/a
4.8.I	861	COLVERJAN8	n/a	2019-01-31	Versalles	Low	Colombia	Aspirator	Intradomestic	26.144	70.27	Aedes aegypti	male	n/a
4.8.I	862	COLVERJAN8	n/a	2019-01-31	Versalles	Low	Colombia	Aspirator	Intradomestic	26.144	70.27	Aedes aegypti	male	n/a
4.8.I	863	COLVERJAN8	n/a	2019-01-31	Versalles	Low	Colombia	Aspirator	Intradomestic	26.144	70.27	Aedes aegypti	male	n/a
4.4.I	864	COLVERJAN4	n/a	2019-01-31	Versalles	Low	Colombia	Aspirator	Intradomestic	25.343	71.58	Aedes aegypti	male	n/a
4.4.I	865	COLVERJAN4	n/a	2019-01-31	Versalles	Low	Colombia	Aspirator	Intradomestic	25.343	71.58	Aedes aegypti	male	n/a
4.4.I	866	COLVERJAN4	n/a	2019-01-31	Versalles	Low	Colombia	Aspirator	Intradomestic	25.343	71.58	Aedes aegypti	male	n/a
4.4.P	867	COLVERJAN4	n/a	2019-01-31	Versalles	Low	Colombia	Aspirator	Peridomestic	25.343	71.58	Aedes aegypti	male	n/a
4.2.I	868	COLVERJAN2	n/a	2019-01-30	Versalles	Low	Colombia	Aspirator	Intradomestic	25.255	79.26	Aedes aegypti	male	n/a
4.2.I	869	COLVERJAN2	n/a	2019-01-30	Versalles	Low	Colombia	Aspirator	Intradomestic	25.255	79.26	Aedes aegypti	male	n/a
4.2.I	870	COLVERJAN2	n/a	2019-01-30	Versalles	Low	Colombia	Aspirator	Intradomestic	25.255	79.26	Aedes aegypti	male	n/a
4.2.I	871	COLVERJAN2	n/a	2019-01-30	Versalles	Low	Colombia	Aspirator	Intradomestic	25.255	79.26	Aedes aegypti	male	n/a
4.2.I	872	COLVERJAN2	n/a	2019-01-30	Versalles	Low	Colombia	Aspirator	Intradomestic	25.255	79.26	Aedes aegypti	male	n/a
4.7.I	873	COLVERJAN7	n/a	2019-01-30	Versalles	Low	Colombia	Aspirator	Intradomestic	24.8	74.68	Aedes aegypti	male	n/a
4.7.I	874	COLVERJAN7	n/a	2019-01-30	Versalles	Low	Colombia	Aspirator	Intradomestic	24.8	74.68	Aedes aegypti	male	n/a
4.7.I	875	COLVERJAN7	n/a	2019-01-30	Versalles	Low	Colombia	Aspirator	Intradomestic	24.8	74.68	Aedes aegypti	male	n/a
4.7.I	876	COLVERJAN7	n/a	2019-01-30	Versalles	Low	Colombia	Aspirator	Intradomestic	24.8	74.68	Aedes aegypti	male	n/a
4.7.I	877	COLVERJAN7	n/a	2019-01-30	Versalles	Low	Colombia	Aspirator	Intradomestic	24.8	74.68	Aedes aegypti	male	n/a
4.7.I	878	COLVERJAN7	n/a	2019-01-30	Versalles	Low	Colombia	Aspirator	Intradomestic	24.8	74.68	Aedes aegypti	male	n/a
4.7.I	879	COLVERJAN7	n/a	2019-01-30	Versalles	Low	Colombia	Aspirator	Intradomestic	24.8	74.68	Aedes aegypti	male	n/a
4.7.I	880	COLVERJAN7	n/a	2019-01-30	Versalles	Low	Colombia	Aspirator	Intradomestic	24.8	74.68	Aedes aegypti	male	n/a
4.7.I	881	COLVERJAN7	n/a	2019-01-30	Versalles	Low	Colombia	Aspirator	Intradomestic	24.8	74.68	Aedes aegypti	male	n/a
4.7.I	882	COLVERJAN7	n/a	2019-01-30	Versalles	Low	Colombia	Aspirator	Intradomestic	24.8	74.68	Aedes aegypti	male	n/a
4.7.I	883	COLVERJAN7	n/a	2019-01-30	Versalles	Low	Colombia	Aspirator	Intradomestic	24.8	74.68	Aedes aegypti	male	n/a
4.6.I	884	COLVERJAN6	n/a	2019-01-31	Versalles	Low	Colombia	Aspirator	Intradomestic	23.832	79.55	Aedes aegypti	male	n/a
4.6.I	885	COLVERJAN6	n/a	2019-01-31	Versalles	Low	Colombia	Aspirator	Intradomestic	23.832	79.55	Aedes aegypti	male	n/a
4.8.I	886	COLVERJAN8	n/a	2019-01-30	Versalles	Low	Colombia	BG sentinel	Intradomestic	26.144	70.27	Aedes aegypti	male	n/a
4.8.I	887	COLVERJAN8	n/a	2019-01-30	Versalles	Low	Colombia	BG sentinel	Intradomestic	26.144	70.27	Aedes aegypti	male	n/a
4.8.P	888	COLVERFEB8	IND-107	2019-02-19	Versalles	Low	Colombia	Aspirator	Peridomestic	25.76	57.78	Aedes aegypti	female	unfed
4.8.I.Al	889	COLVERFEB8	IND-108	2019-02-19	Versalles	Low	Colombia	Aspirator	Intradomestic	25.76	57.78	Aedes aegypti	female	fed
4.3.I.Al	890	COLVERFEB3	IND-109	2019-02-19	Versalles	Low	Colombia	Aspirator	Intradomestic	25.688	55.79	Aedes aegypti	female	fed
4.8.P	891	COLVERFEB8	IND-110	2019-02-19	Versalles	Low	Colombia	Aspirator	Peridomestic	25.76	57.78	Aedes aegypti	female	unfed
4.4.I	892	COLVERFEB4	IND-111	2019-02-19	Versalles	Low	Colombia	Aspirator	Intradomestic	25.746	56.57	Aedes aegypti	female	unfed
4.7.I.Al	893	COLVERFEB7	IND-112	2019-02-19	Versalles	Low	Colombia	Aspirator	Intradomestic	25.566	57.41	Aedes aegypti	female	fed
4.5.I.Al	894	COLVERFEB5	IND-113	2019-02-19	Versalles	Low	Colombia	Aspirator	Intradomestic	25.951	56.82	Aedes aegypti	female	fed
3.7.I	895	COLSAMRESFEB7	IND-114	2019-02-21	Reserva del campestre	High	Colombia	Aspirator	Intradomestic	26.083	74.42	Aedes aegypti	female	unfed
3.3.P	896	COLSAMRESFEB3	IND-115	2019-02-20	Reserva del campestre	High	Colombia	BG sentinel	Peridomestic	24.826	72.96	Aedes aegypti	female	unfed
3.6.P	897	COLSAMRESFEB6	IND-116	2019-02-20	Reserva del campestre	High	Colombia	Aspirator	Peridomestic	22.979	84.93	Aedes aegypti	female	unfed
3.1.P	898	COLSAMRESFEB1	IND-117	2019-02-20	Reserva del campestre	High	Colombia	Aspirator	Peridomestic	24.786	76.4	Aedes aegypti	female	unfed
2.6.P	899	COLCOMFEB6	IND-118	2019-02-21	Ciudadela Comfenalco	Low	Colombia	BG sentinel	Peridomestic	25.099	82.96	Aedes aegypti	female	unfed
2.4.I	900	COLCOMFEB4	IND-119	2019-02-22	Ciudadela Comfenalco	Low	Colombia	Aspirator	Intradomestic	25.396	78.46	Aedes aegypti	female	unfed
1.5.I	901	COLPOBFILPORFEB5	IND-120	2019-02-23	Filadelfia	High	Colombia	Aspirator	Intradomestic	26.205	71.89	Aedes aegypti	female	unfed
1.2.P	902	COLPOBFILPORFEB2	IND-121	2019-02-22	Filadelfia	High	Colombia	BG sentinel	Peridomestic	27.698	67.33	Aedes aegypti	female	unfed
1.7.I	903	COLPOBFILPORFEB7	IND-122	2019-02-23	Filadelfia	High	Colombia	Aspirator	Intradomestic	27.452	72.31	Aedes aegypti	female	unfed
4.1.I.Al	904	COLVERFEB1	G-100	2019-02-19	Versalles	Low	Colombia	Aspirator	Intradomestic	25.781	58.13	Aedes aegypti	female	fed
4.8.I.Al	905	COLVERFEB8	G-101	2019-02-19	Versalles	Low	Colombia	Aspirator	Intradomestic	25.76	57.78	Aedes aegypti	female	fed
4.7.I.Al	906	COLVERFEB7	G-102	2019-02-19	Versalles	Low	Colombia	Aspirator	Intradomestic	25.566	57.41	Aedes aegypti	female	fed
4.8.I.Al	907	COLVERFEB8	G-103	2019-02-19	Versalles	Low	Colombia	Aspirator	Intradomestic	25.76	57.78	Aedes aegypti	female	fed
4.7.I.Al	908	COLVERFEB7	G-104	2019-02-19	Versalles	Low	Colombia	Aspirator	Intradomestic	25.566	57.41	Aedes aegypti	female	fed
4.2.I.Al	909	COLVERFEB2	G-105	2019-02-19	Versalles	Low	Colombia	Aspirator	Intradomestic	25.768	57	Aedes aegypti	female	fed
3.4.I.Al	910	COLSAMRESFEB4	G-106	2019-02-20	Reserva del campestre	High	Colombia	Aspirator	Intradomestic	25.684	72.64	Aedes aegypti	female	fed
3.4.I.Al	911	COLSAMRESFEB4	G-107	2019-02-20	Reserva del campestre	High	Colombia	Aspirator	Intradomestic	25.684	72.64	Aedes aegypti	female	fed
3.7.I.Al	912	COLSAMRESFEB7	G-108	2019-02-21	Reserva del campestre	High	Colombia	Aspirator	Intradomestic	26.083	74.42	Aedes aegypti	female	fed
3.7.I.Al	913	COLSAMRESFEB7	G-109	2019-02-21	Reserva del campestre	High	Colombia	Aspirator	Intradomestic	26.083	74.42	Aedes aegypti	female	fed
3.6.I.Al	914	COLSAMRESFEB6	G-110	2019-02-21	Reserva del campestre	High	Colombia	Aspirator	Intradomestic	22.979	84.93	Aedes aegypti	female	fed
3.6.I.Al	915	COLSAMRESFEB6	G-111	2019-02-21	Reserva del campestre	High	Colombia	Aspirator	Intradomestic	22.979	84.93	Aedes aegypti	female	fed
3.6.I.Al	916	COLSAMRESFEB6	G-112	2019-02-21	Reserva del campestre	High	Colombia	Aspirator	Intradomestic	22.979	84.93	Aedes aegypti	female	fed
3.4.I.Al	917	COLSAMRESFEB4	G-113	2019-02-21	Reserva del campestre	High	Colombia	Aspirator	Intradomestic	25.684	72.64	Aedes aegypti	female	fed
3.4.I.Al	918	COLSAMRESFEB4	G-114	2019-02-21	Reserva del campestre	High	Colombia	Aspirator	Intradomestic	25.684	72.64	Aedes aegypti	female	fed
3.6.I.Al	919	COLSAMRESFEB6	G-115	2019-02-21	Reserva del campestre	High	Colombia	Aspirator	Intradomestic	22.979	84.93	Aedes aegypti	female	fed
2.5.I.Al	920	COLCOMFEB5	G-116	2019-02-22	Ciudadela Comfenalco	Low	Colombia	Aspirator	Intradomestic	24.211	83.19	Aedes aegypti	female	fed
1.3.I.Al	921	COLPOBFILPORFEB3	G-117	2019-02-23	Filadelfia	High	Colombia	Aspirator	Intradomestic	25.685	77.81	Aedes aegypti	female	fed
1.1.I.Al	922	COLPOBFILPORFEB1	G-118	2019-02-23	Filadelfia	High	Colombia	Aspirator	Intradomestic	26.962	69.66	Aedes aegypti	female	fed
4.6.I.Al	923	COLVERFEB6	P-80	2019-02-19	Versalles	Low	Colombia	BG sentinel	Intradomestic	25.902	57.76	Aedes aegypti	female	fed
4.6.I.Al	924	COLVERFEB6	P-80	2019-02-19	Versalles	Low	Colombia	Aspirator	Intradomestic	25.902	57.76	Aedes aegypti	female	fed
4.6.I.Al	925	COLVERFEB6	P-80	2019-02-19	Versalles	Low	Colombia	BG sentinel	Intradomestic	25.902	57.76	Aedes aegypti	female	fed
4.6.I.Al	926	COLVERFEB6	P-80	2019-02-19	Versalles	Low	Colombia	BG sentinel	Intradomestic	25.902	57.76	Aedes aegypti	female	fed
4.6.I.Al	927	COLVERFEB6	P-80	2019-02-19	Versalles	Low	Colombia	BG sentinel	Intradomestic	25.902	57.76	Aedes aegypti	female	fed
4.6.I	928	COLVERFEB6	P-80	2019-02-19	Versalles	Low	Colombia	Aspirator	Intradomestic	25.902	57.76	Aedes aegypti	female	unfed
3.1.I	929	COLSAMRESFEB1	P-81	2019-02-20	Reserva del campestre	High	Colombia	Aspirator	Intradomestic	24.786	76.4	Aedes aegypti	female	unfed
3.1.I	930	COLSAMRESFEB1	P-81	2019-02-20	Reserva del campestre	High	Colombia	Aspirator	Intradomestic	24.786	76.4	Aedes aegypti	female	unfed
3.1.I	931	COLSAMRESFEB1	P-81	2019-02-20	Reserva del campestre	High	Colombia	Aspirator	Intradomestic	24.786	76.4	Aedes aegypti	female	unfed
3.1.I	932	COLSAMRESFEB1	P-81	2019-02-20	Reserva del campestre	High	Colombia	Aspirator	Intradomestic	24.786	76.4	Aedes aegypti	female	unfed
3.1.I	933	COLSAMRESFEB1	P-81	2019-02-20	Reserva del campestre	High	Colombia	Aspirator	Intradomestic	24.786	76.4	Aedes aegypti	female	unfed
4.1.I.Al	934	COLVERFEB1	P-82	2019-02-19	Versalles	Low	Colombia	Aspirator	Intradomestic	25.781	58.13	Aedes aegypti	female	fed
4.1.I.Al	935	COLVERFEB1	P-82	2019-02-19	Versalles	Low	Colombia	Aspirator	Intradomestic	25.781	58.13	Aedes aegypti	female	fed
1.8.P	936	COLPOBFILPORFEB8	P-83	2019-02-22	Filadelfia	High	Colombia	BG sentinel	Peridomestic	25.362	81.74	Aedes aegypti	female	unfed
1.8.P	937	COLPOBFILPORFEB8	P-83	2019-02-22	Filadelfia	High	Colombia	BG sentinel	Peridomestic	25.362	81.74	Aedes aegypti	female	unfed
1.8.P	938	COLPOBFILPORFEB8	P-83	2019-02-22	Filadelfia	High	Colombia	BG sentinel	Peridomestic	25.362	81.74	Aedes aegypti	female	unfed
4.2.I	939	COLVERFEB2	P-84	2019-02-19	Versalles	Low	Colombia	Aspirator	Intradomestic	25.768	57	Aedes aegypti	female	unfed
4.2.I	940	COLVERFEB2	P-84	2019-02-19	Versalles	Low	Colombia	Aspirator	Intradomestic	25.768	57	Aedes aegypti	female	unfed
4.2.I	941	COLVERFEB2	P-84	2019-02-19	Versalles	Low	Colombia	Aspirator	Intradomestic	25.768	57	Aedes aegypti	female	unfed
4.2.I	942	COLVERFEB2	P-84	2019-02-19	Versalles	Low	Colombia	Aspirator	Intradomestic	25.768	57	Aedes aegypti	female	unfed
4.2.I	943	COLVERFEB2	P-84	2019-02-19	Versalles	Low	Colombia	BG sentinel	Intradomestic	25.768	57	Aedes aegypti	female	unfed
4.2.I	944	COLVERFEB2	P-84	2019-02-19	Versalles	Low	Colombia	BG sentinel	Intradomestic	25.768	57	Aedes aegypti	female	unfed
4.2.I	945	COLVERFEB2	P-84	2019-02-19	Versalles	Low	Colombia	BG sentinel	Intradomestic	25.768	57	Aedes aegypti	female	unfed
4.2.I	946	COLVERFEB2	P-84	2019-02-19	Versalles	Low	Colombia	BG sentinel	Intradomestic	25.768	57	Aedes aegypti	female	unfed
4.2.I	947	COLVERFEB2	P-84	2019-02-19	Versalles	Low	Colombia	BG sentinel	Intradomestic	25.768	57	Aedes aegypti	female	unfed
4.2.I	948	COLVERFEB2	P-84	2019-02-19	Versalles	Low	Colombia	BG sentinel	Intradomestic	25.768	57	Aedes aegypti	female	unfed
4.2.I.Al	949	COLVERFEB2	P-84	2019-02-19	Versalles	Low	Colombia	Aspirator	Intradomestic	25.768	57	Aedes aegypti	female	fed
4.2.I	950	COLVERFEB2	P-84	2019-02-19	Versalles	Low	Colombia	Aspirator	Intradomestic	25.768	57	Aedes aegypti	female	unfed
4.2.I.Al	951	COLVERFEB2	P-84	2019-02-19	Versalles	Low	Colombia	Aspirator	Intradomestic	25.768	57	Aedes aegypti	female	fed
3.2.I.Al	952	COLSAMRESFEB2	P-85	2019-02-21	Reserva del campestre	High	Colombia	Aspirator	Intradomestic	23.187	83.24	Aedes aegypti	female	fed
3.2.I.Al	953	COLSAMRESFEB2	P-85	2019-02-21	Reserva del campestre	High	Colombia	Aspirator	Intradomestic	23.187	83.24	Aedes aegypti	female	fed
3.8.I	954	COLSAMRESFEB8	P-86	2019-02-21	Reserva del campestre	High	Colombia	Aspirator	Intradomestic	26.368	78.25	Aedes aegypti	female	unfed
3.8.I	955	COLSAMRESFEB8	P-86	2019-02-21	Reserva del campestre	High	Colombia	Aspirator	Intradomestic	26.368	78.25	Aedes aegypti	female	unfed
3.8.I	956	COLSAMRESFEB8	P-86	2019-02-21	Reserva del campestre	High	Colombia	Aspirator	Intradomestic	26.368	78.25	Aedes aegypti	female	unfed
3.8.I	957	COLSAMRESFEB8	P-86	2019-02-21	Reserva del campestre	High	Colombia	Aspirator	Intradomestic	26.368	78.25	Aedes aegypti	female	unfed
3.8.I	958	COLSAMRESFEB8	P-86	2019-02-21	Reserva del campestre	High	Colombia	Aspirator	Intradomestic	26.368	78.25	Aedes aegypti	female	unfed
3.8.I	959	COLSAMRESFEB8	P-86	2019-02-20	Reserva del campestre	High	Colombia	BG sentinel	Intradomestic	26.368	78.25	Aedes aegypti	female	unfed
3.4.P	960	COLSAMRESFEB4	P-87	2019-02-21	Reserva del campestre	High	Colombia	CDC	Peridomestic	25.684	72.64	Aedes aegypti	female	unfed
3.4.P	961	COLSAMRESFEB4	P-87	2019-02-21	Reserva del campestre	High	Colombia	Aspirator	Peridomestic	25.684	72.64	Aedes aegypti	female	unfed
2.5.P.Al	962	COLCOMFEB5	P-88	2019-02-21	Ciudadela Comfenalco	Low	Colombia	Resting	Peridomestic	24.211	83.19	Aedes aegypti	female	fed
2.5.P.Al	963	COLCOMFEB5	P-88	2019-02-21	Ciudadela Comfenalco	Low	Colombia	Resting	Peridomestic	24.211	83.19	Aedes aegypti	female	fed
2.5.P.Al	964	COLCOMFEB5	P-88	2019-02-21	Ciudadela Comfenalco	Low	Colombia	Resting	Peridomestic	24.211	83.19	Aedes aegypti	female	fed
3.4.I.Al	965	COLSAMRESFEB4	P-89	2019-02-21	Reserva del campestre	High	Colombia	Aspirator	Intradomestic	25.684	72.64	Aedes aegypti	female	fed
3.4.I	966	COLSAMRESFEB4	P-89	2019-02-21	Reserva del campestre	High	Colombia	Aspirator	Intradomestic	25.684	72.64	Aedes aegypti	female	unfed
3.4.I	967	COLSAMRESFEB4	P-89	2019-02-20	Reserva del campestre	High	Colombia	Aspirator	Intradomestic	25.684	72.64	Aedes aegypti	female	unfed
3.4.I.Al	968	COLSAMRESFEB4	P-89	2019-02-21	Reserva del campestre	High	Colombia	Aspirator	Intradomestic	25.684	72.64	Aedes aegypti	female	fed
3.4.I.Al	969	COLSAMRESFEB4	P-89	2019-02-21	Reserva del campestre	High	Colombia	Aspirator	Intradomestic	25.684	72.64	Aedes aegypti	female	fed
3.6.I	970	COLSAMRESFEB6	P-90	2019-02-20	Reserva del campestre	High	Colombia	Aspirator	Intradomestic	22.979	84.93	Aedes aegypti	female	unfed
3.6.I	971	COLSAMRESFEB6	P-90	2019-02-20	Reserva del campestre	High	Colombia	Aspirator	Intradomestic	22.979	84.93	Aedes aegypti	female	unfed
3.6.I.Al	972	COLSAMRESFEB6	P-90	2019-02-21	Reserva del campestre	High	Colombia	Aspirator	Intradomestic	22.979	84.93	Aedes aegypti	female	fed
3.5.I.Al	973	COLSAMRESFEB5	P-91	2019-02-20	Reserva del campestre	High	Colombia	BG sentinel	Intradomestic	23.586	83.08	Aedes aegypti	female	fed
3.5.I.Al	974	COLSAMRESFEB5	P-91	2019-02-20	Reserva del campestre	High	Colombia	BG sentinel	Intradomestic	23.586	83.08	Aedes aegypti	female	fed
3.5.I	975	COLSAMRESFEB5	P-91	2019-02-20	Reserva del campestre	High	Colombia	Aspirator	Intradomestic	23.586	83.08	Aedes aegypti	female	unfed
2.8.I.Al	976	COLCOMFEB8	P-92	2019-02-21	Ciudadela Comfenalco	Low	Colombia	Aspirator	Intradomestic	27.208	74.64	Aedes aegypti	female	fed
2.8.I.Al	977	COLCOMFEB8	P-92	2019-02-21	Ciudadela Comfenalco	Low	Colombia	Aspirator	Intradomestic	27.208	74.64	Aedes aegypti	female	fed
1.3.I	978	COLPOBFILPORFEB3	P-93	2019-02-23	Filadelfia	High	Colombia	Aspirator	Intradomestic	25.685	77.81	Aedes aegypti	female	unfed
1.3.I	979	COLPOBFILPORFEB3	P-93	2019-02-23	Filadelfia	High	Colombia	Aspirator	Intradomestic	25.685	77.81	Aedes aegypti	female	unfed
1.8.I.Al	980	COLPOBFILPORFEB8	P-94	2019-02-23	Filadelfia	High	Colombia	Aspirator	Intradomestic	25.362	81.74	Aedes aegypti	female	fed
1.8.I	981	COLPOBFILPORFEB8	P-94	2019-02-23	Filadelfia	High	Colombia	Aspirator	Intradomestic	25.362	81.74	Aedes aegypti	female	unfed
1.8.I	982	COLPOBFILPORFEB8	P-94	2019-02-23	Filadelfia	High	Colombia	Aspirator	Intradomestic	25.362	81.74	Aedes aegypti	female	unfed
1.8.I	983	COLPOBFILPORFEB8	P-94	2019-02-23	Filadelfia	High	Colombia	Aspirator	Intradomestic	25.362	81.74	Aedes aegypti	female	unfed
1.8.I	984	COLPOBFILPORFEB8	P-94	2019-02-23	Filadelfia	High	Colombia	Aspirator	Intradomestic	25.362	81.74	Aedes aegypti	female	unfed
1.8.I	985	COLPOBFILPORFEB8	P-94	2019-02-23	Filadelfia	High	Colombia	Aspirator	Intradomestic	25.362	81.74	Aedes aegypti	female	unfed
1.8.I	986	COLPOBFILPORFEB8	P-94	2019-02-23	Filadelfia	High	Colombia	Aspirator	Intradomestic	25.362	81.74	Aedes aegypti	female	unfed
1.8.I	987	COLPOBFILPORFEB8	P-94	2019-02-23	Filadelfia	High	Colombia	Aspirator	Intradomestic	25.362	81.74	Aedes aegypti	female	unfed
1.8.I.Al	988	COLPOBFILPORFEB8	P-94	2019-02-23	Filadelfia	High	Colombia	Aspirator	Intradomestic	25.362	81.74	Aedes aegypti	female	fed
1.8.I.Al	989	COLPOBFILPORFEB8	P-94	2019-02-23	Filadelfia	High	Colombia	Aspirator	Intradomestic	25.362	81.74	Aedes aegypti	female	fed
1.8.P	990	COLPOBFILPORFEB8	n/a	2019-02-22	Filadelfia	High	Colombia	BG sentinel	Peridomestic	25.362	81.74	Aedes aegypti	male	n/a
1.2.P	991	COLPOBFILPORFEB2	n/a	2019-02-22	Filadelfia	High	Colombia	BG sentinel	Peridomestic	27.698	67.33	Aedes aegypti	male	n/a
1.8.I.Al	992	COLPOBFILPORFEB8	n/a	2019-02-23	Filadelfia	High	Colombia	Aspirator	Intradomestic	25.362	81.74	Aedes aegypti	male	n/a
1.7.P	993	COLPOBFILPORFEB7	n/a	2019-02-22	Filadelfia	High	Colombia	Resting	Peridomestic	27.452	72.31	Aedes aegypti	male	n/a
1.6.P	994	COLPOBFILPORFEB6	n/a	2019-02-22	Filadelfia	High	Colombia	Resting	Peridomestic	26.215	72.97	Aedes aegypti	male	n/a
1.8.P	995	COLPOBFILPORFEB8	n/a	2019-02-23	Filadelfia	High	Colombia	Aspirator	Peridomestic	25.362	81.74	Aedes aegypti	male	n/a
1.7.I	996	COLPOBFILPORFEB7	n/a	2019-02-23	Filadelfia	High	Colombia	Aspirator	Intradomestic	27.452	72.31	Aedes aegypti	male	n/a
1.7.I	997	COLPOBFILPORFEB7	n/a	2019-02-23	Filadelfia	High	Colombia	Aspirator	Intradomestic	27.452	72.31	Aedes aegypti	male	n/a
1.1.I	998	COLPOBFILPORFEB1	n/a	2019-02-23	Filadelfia	High	Colombia	BG sentinel	Intradomestic	26.962	69.66	Aedes aegypti	male	n/a
2.4.I	999	COLCOMFEB4	n/a	2019-02-22	Ciudadela Comfenalco	Low	Colombia	Aspirator	Intradomestic	25.396	78.46	Aedes aegypti	male	n/a
2.4.I	1000	COLCOMFEB4	n/a	2019-02-21	Ciudadela Comfenalco	Low	Colombia	BG sentinel	Intradomestic	25.396	78.46	Aedes aegypti	male	n/a
2.2.P	1001	COLCOMFEB2	n/a	2019-02-22	Ciudadela Comfenalco	Low	Colombia	Aspirator	Peridomestic	25.449	80.18	Aedes aegypti	male	n/a
2.2.P	1002	COLCOMFEB2	n/a	2019-02-22	Ciudadela Comfenalco	Low	Colombia	Aspirator	Peridomestic	25.449	80.18	Aedes aegypti	male	n/a
2.8.I	1003	COLCOMFEB8	n/a	2019-02-22	Ciudadela Comfenalco	Low	Colombia	BG sentinel	Intradomestic	27.208	74.64	Aedes aegypti	male	n/a
2.3.I	1004	COLCOMFEB3	n/a	2019-02-22	Ciudadela Comfenalco	Low	Colombia	Aspirator	Intradomestic	25.096	78.42	Aedes aegypti	male	n/a
2.3.I	1005	COLCOMFEB3	n/a	2019-02-22	Ciudadela Comfenalco	Low	Colombia	Aspirator	Intradomestic	25.096	78.42	Aedes aegypti	male	n/a
2.5.I	1006	COLCOMFEB5	n/a	2019-02-22	Ciudadela Comfenalco	Low	Colombia	Aspirator	Intradomestic	24.21	83.19	Aedes aegypti	male	n/a
2.5.I	1007	COLCOMFEB5	n/a	2019-02-22	Ciudadela Comfenalco	Low	Colombia	Aspirator	Intradomestic	24.21	83.19	Aedes aegypti	male	n/a
2.7.I	1008	COLCOMFEB7	n/a	2019-02-22	Ciudadela Comfenalco	Low	Colombia	BG sentinel	Intradomestic	25.678	79.19	Aedes aegypti	male	n/a
2.7.I	1009	COLCOMFEB7	n/a	2019-02-22	Ciudadela Comfenalco	Low	Colombia	Aspirator	Intradomestic	25.678	79.19	Aedes aegypti	male	n/a
3.4.I.Al	1010	COLSAMRESFEB4	n/a	2019-02-21	Reserva del Campestre	High	Colombia	Aspirator	Intradomestic	25.684	72.64	Aedes aegypti	male	n/a
3.4.I.Al	1011	COLSAMRESFEB4	n/a	2019-02-21	Reserva del Campestre	High	Colombia	Aspirator	Intradomestic	25.684	72.64	Aedes aegypti	male	n/a
3.4.I.Al	1012	COLSAMRESFEB4	n/a	2019-02-21	Reserva del Campestre	High	Colombia	Aspirator	Intradomestic	25.684	72.64	Aedes aegypti	male	n/a
3.4.I.Al	1013	COLSAMRESFEB4	n/a	2019-02-21	Reserva del Campestre	High	Colombia	Aspirator	Intradomestic	25.684	72.64	Aedes aegypti	male	n/a
3.4.I.Al	1014	COLSAMRESFEB4	n/a	2019-02-21	Reserva del Campestre	High	Colombia	Aspirator	Intradomestic	25.684	72.64	Aedes aegypti	male	n/a
3.4.I.Al	1015	COLSAMRESFEB4	n/a	2019-02-21	Reserva del Campestre	High	Colombia	Aspirator	Intradomestic	25.684	72.64	Aedes aegypti	male	n/a
3.8.I	1016	COLSAMRESFEB8	n/a	2019-02-21	Reserva del Campestre	High	Colombia	Aspirator	Intradomestic	26.368	78.25	Aedes aegypti	male	n/a
3.8.I	1017	COLSAMRESFEB8	n/a	2019-02-21	Reserva del Campestre	High	Colombia	Aspirator	Intradomestic	26.368	78.25	Aedes aegypti	male	n/a
3.8.I	1018	COLSAMRESFEB8	n/a	2019-02-21	Reserva del Campestre	High	Colombia	Aspirator	Intradomestic	26.368	78.25	Aedes aegypti	male	n/a
3.8.I	1019	COLSAMRESFEB8	n/a	2019-02-21	Reserva del Campestre	High	Colombia	Aspirator	Intradomestic	26.368	78.25	Aedes aegypti	male	n/a
3.8.I	1020	COLSAMRESFEB8	n/a	2019-02-21	Reserva del Campestre	High	Colombia	Aspirator	Intradomestic	26.368	78.25	Aedes aegypti	male	n/a
3.8.I	1021	COLSAMRESFEB8	n/a	2019-02-21	Reserva del Campestre	High	Colombia	Aspirator	Intradomestic	26.368	78.25	Aedes aegypti	male	n/a
3.8.I	1022	COLSAMRESFEB8	n/a	2019-02-21	Reserva del Campestre	High	Colombia	Aspirator	Intradomestic	26.368	78.25	Aedes aegypti	male	n/a
3.8.I	1023	COLSAMRESFEB8	n/a	2019-02-21	Reserva del Campestre	High	Colombia	Aspirator	Intradomestic	26.368	78.25	Aedes aegypti	male	n/a
3.8.I	1024	COLSAMRESFEB8	n/a	2019-02-21	Reserva del Campestre	High	Colombia	Aspirator	Intradomestic	26.368	78.25	Aedes aegypti	male	n/a
3.8.I	1025	COLSAMRESFEB8	n/a	2019-02-21	Reserva del Campestre	High	Colombia	Aspirator	Intradomestic	26.368	78.25	Aedes aegypti	male	n/a
3.8.I	1026	COLSAMRESFEB8	n/a	2019-02-21	Reserva del Campestre	High	Colombia	Aspirator	Intradomestic	26.368	78.25	Aedes aegypti	male	n/a
3.8.I	1027	COLSAMRESFEB8	n/a	2019-02-21	Reserva del Campestre	High	Colombia	Aspirator	Intradomestic	26.368	78.25	Aedes aegypti	male	n/a
3.4.P	1028	COLSAMRESFEB4	n/a	2019-02-21	Reserva del Campestre	High	Colombia	Aspirator	Peridomestic	25.684	72.64	Aedes aegypti	male	n/a
3.4.P	1029	COLSAMRESFEB4	n/a	2019-02-21	Reserva del Campestre	High	Colombia	Aspirator	Peridomestic	25.684	72.64	Aedes aegypti	male	n/a
3.4.P	1030	COLSAMRESFEB4	n/a	2019-02-21	Reserva del Campestre	High	Colombia	Aspirator	Peridomestic	25.684	72.64	Aedes aegypti	male	n/a
3.4.P	1031	COLSAMRESFEB4	n/a	2019-02-21	Reserva del Campestre	High	Colombia	Aspirator	Peridomestic	25.684	72.64	Aedes aegypti	male	n/a
3.4.P	1032	COLSAMRESFEB4	n/a	2019-02-21	Reserva del Campestre	High	Colombia	Aspirator	Peridomestic	25.684	72.64	Aedes aegypti	male	n/a
3.4.P	1033	COLSAMRESFEB4	n/a	2019-02-21	Reserva del Campestre	High	Colombia	Aspirator	Peridomestic	25.684	72.64	Aedes aegypti	male	n/a
3.5.I.Al	1034	COLSAMRESFEB5	n/a	2019-02-20	Reserva del Campestre	High	Colombia	BG sentinel	Intradomestic	23.586	83.08	Aedes aegypti	male	n/a
3.5.I	1035	COLSAMRESFEB5	n/a	2019-02-20	Reserva del Campestre	High	Colombia	Aspirator	Intradomestic	23.586	83.08	Aedes aegypti	male	n/a
3.6.I.Al	1036	COLSAMRESFEB6	n/a	2019-02-21	Reserva del Campestre	High	Colombia	Aspirator	Intradomestic	22.979	84.93	Aedes aegypti	male	n/a
3.6.I.Al	1037	COLSAMRESFEB6	n/a	2019-02-21	Reserva del Campestre	High	Colombia	Aspirator	Intradomestic	22.979	84.93	Aedes aegypti	male	n/a
3.6.I.Al	1038	COLSAMRESFEB6	n/a	2019-02-21	Reserva del Campestre	High	Colombia	Aspirator	Intradomestic	22.979	84.93	Aedes aegypti	male	n/a
3.6.I.Al	1039	COLSAMRESFEB6	n/a	2019-02-21	Reserva del Campestre	High	Colombia	Aspirator	Intradomestic	22.979	84.93	Aedes aegypti	male	n/a
3.6.I.Al	1040	COLSAMRESFEB6	n/a	2019-02-21	Reserva del Campestre	High	Colombia	Aspirator	Intradomestic	22.979	84.93	Aedes aegypti	male	n/a
3.6.I.Al	1041	COLSAMRESFEB6	n/a	2019-02-21	Reserva del Campestre	High	Colombia	Aspirator	Intradomestic	22.979	84.93	Aedes aegypti	male	n/a
3.6.I.Al	1042	COLSAMRESFEB6	n/a	2019-02-21	Reserva del Campestre	High	Colombia	Aspirator	Intradomestic	22.979	84.93	Aedes aegypti	male	n/a
3.6.I.Al	1043	COLSAMRESFEB6	n/a	2019-02-21	Reserva del Campestre	High	Colombia	Aspirator	Intradomestic	22.979	84.93	Aedes aegypti	male	n/a
3.6.I.Al	1044	COLSAMRESFEB6	n/a	2019-02-21	Reserva del Campestre	High	Colombia	Aspirator	Intradomestic	22.979	84.93	Aedes aegypti	male	n/a
3.6.P	1045	COLSAMRESFEB6	n/a	2019-02-20	Reserva del Campestre	High	Colombia	Aspirator	Peridomestic	22.979	84.93	Aedes aegypti	male	n/a
3.6.P	1046	COLSAMRESFEB6	n/a	2019-02-20	Reserva del Campestre	High	Colombia	Aspirator	Peridomestic	22.979	84.93	Aedes aegypti	male	n/a
3.6.P	1047	COLSAMRESFEB6	n/a	2019-02-20	Reserva del Campestre	High	Colombia	Aspirator	Peridomestic	22.979	84.93	Aedes aegypti	male	n/a
3.6.P	1048	COLSAMRESFEB6	n/a	2019-02-20	Reserva del Campestre	High	Colombia	Aspirator	Peridomestic	22.979	84.93	Aedes aegypti	male	n/a
3.6.P	1049	COLSAMRESFEB6	n/a	2019-02-20	Reserva del Campestre	High	Colombia	Aspirator	Peridomestic	22.979	84.93	Aedes aegypti	male	n/a
3.6.P	1050	COLSAMRESFEB6	n/a	2019-02-20	Reserva del Campestre	High	Colombia	Aspirator	Peridomestic	22.979	84.93	Aedes aegypti	male	n/a
3.1.P	1051	COLSAMRESFEB1	n/a	2019-02-20	Reserva del Campestre	High	Colombia	Aspirator	Peridomestic	24.786	76.4	Aedes aegypti	male	n/a
3.1.I	1052	COLSAMRESFEB1	n/a	2019-02-20	Reserva del Campestre	High	Colombia	Aspirator	Intradomestic	24.786	76.4	Aedes aegypti	male	n/a
3.1.I	1053	COLSAMRESFEB1	n/a	2019-02-20	Reserva del Campestre	High	Colombia	Aspirator	Intradomestic	24.786	76.4	Aedes aegypti	male	n/a
3.1.I	1054	COLSAMRESFEB1	n/a	2019-02-20	Reserva del Campestre	High	Colombia	Aspirator	Intradomestic	24.786	76.4	Aedes aegypti	male	n/a
3.1.I	1055	COLSAMRESFEB1	n/a	2019-02-20	Reserva del Campestre	High	Colombia	Aspirator	Intradomestic	24.786	76.4	Aedes aegypti	male	n/a
3.1.I	1056	COLSAMRESFEB1	n/a	2019-02-20	Reserva del Campestre	High	Colombia	Aspirator	Intradomestic	24.786	76.4	Aedes aegypti	male	n/a
3.1.I	1057	COLSAMRESFEB1	n/a	2019-02-20	Reserva del Campestre	High	Colombia	Aspirator	Intradomestic	24.786	76.4	Aedes aegypti	male	n/a
3.1.I	1058	COLSAMRESFEB1	n/a	2019-02-20	Reserva del Campestre	High	Colombia	Aspirator	Intradomestic	24.786	76.4	Aedes aegypti	male	n/a
3.2.I	1059	COLSAMRESFEB2	n/a	2019-02-20	Reserva del Campestre	High	Colombia	BG sentinel	Intradomestic	23.187	83.24	Aedes aegypti	male	n/a
3.5.P	1060	COLSAMRESFEB5	n/a	2019-02-20	Reserva del Campestre	High	Colombia	Aspirator	Peridomestic	23.586	83.08	Aedes aegypti	male	n/a
3.8.P	1061	COLSAMRESFEB8	n/a	2019-02-21	Reserva del Campestre	High	Colombia	Aspirator	Peridomestic	26.368	78.25	Aedes aegypti	male	n/a
3.4.I	1062	COLSAMRESFEB4	n/a	2019-02-20	Reserva del Campestre	High	Colombia	BG sentinel	Intradomestic	25.684	72.64	Aedes aegypti	male	n/a
3.1.I	1063	COLSAMRESFEB1	n/a	2019-02-20	Reserva del Campestre	High	Colombia	BG sentinel	Intradomestic	24.786	76.4	Aedes aegypti	male	n/a
4.6.I.Al	1064	COLVERFEB6	n/a	2019-02-19	Versalles	Low	Colombia	Aspirator	Intradomestic	25.902	57.76	Aedes aegypti	male	n/a
4.6.I.Al	1065	COLVERFEB6	n/a	2019-02-19	Versalles	Low	Colombia	Aspirator	Intradomestic	25.902	57.76	Aedes aegypti	male	n/a
4.6.I.Al	1066	COLVERFEB6	n/a	2019-02-19	Versalles	Low	Colombia	Aspirator	Intradomestic	25.902	57.76	Aedes aegypti	male	n/a
4.6.I.Al	1067	COLVERFEB6	n/a	2019-02-19	Versalles	Low	Colombia	Aspirator	Intradomestic	25.902	57.76	Aedes aegypti	male	n/a
4.6.I.Al	1068	COLVERFEB6	n/a	2019-02-19	Versalles	Low	Colombia	Aspirator	Intradomestic	25.902	57.76	Aedes aegypti	male	n/a
4.6.I.Al	1069	COLVERFEB6	n/a	2019-02-19	Versalles	Low	Colombia	Aspirator	Intradomestic	25.902	57.76	Aedes aegypti	male	n/a
4.1.I.Al	1070	COLVERFEB1	n/a	2019-02-19	Versalles	Low	Colombia	Aspirator	Intradomestic	25.781	58.13	Aedes aegypti	male	n/a
4.8.I.Al	1071	COLVERFEB8	n/a	2019-02-19	Versalles	Low	Colombia	Aspirator	Intradomestic	25.76	57.78	Aedes aegypti	male	n/a
4.2.I	1072	COLVERFEB2	n/a	2019-02-19	Versalles	Low	Colombia	Aspirator	Intradomestic	25.768	57	Aedes aegypti	male	n/a
4.2.I	1073	COLVERFEB2	n/a	2019-02-19	Versalles	Low	Colombia	Aspirator	Intradomestic	25.768	57	Aedes aegypti	male	n/a
4.2.I	1074	COLVERFEB2	n/a	2019-02-19	Versalles	Low	Colombia	Aspirator	Intradomestic	25.768	57	Aedes aegypti	male	n/a
4.2.I	1075	COLVERFEB2	n/a	2019-02-19	Versalles	Low	Colombia	Aspirator	Intradomestic	25.768	57	Aedes aegypti	male	n/a
4.2.I	1076	COLVERFEB2	n/a	2019-02-19	Versalles	Low	Colombia	Aspirator	Intradomestic	25.768	57	Aedes aegypti	male	n/a
4.2.I	1077	COLVERFEB2	n/a	2019-02-19	Versalles	Low	Colombia	Aspirator	Intradomestic	25.768	57	Aedes aegypti	male	n/a
4.4.I	1078	COLVERFEB4	n/a	2019-02-19	Versalles	Low	Colombia	Aspirator	Intradomestic	25.768	56.57	Aedes aegypti	male	n/a
4.7.I.Al	1079	COLVERFEB7	n/a	2019-02-19	Versalles	Low	Colombia	Aspirator	Intradomestic	25.566	57.41	Aedes aegypti	male	n/a
4.7.I.Al	1080	COLVERFEB7	n/a	2019-02-19	Versalles	Low	Colombia	Aspirator	Intradomestic	25.566	57.41	Aedes aegypti	male	n/a
4.7.I.Al	1081	COLVERFEB7	n/a	2019-02-19	Versalles	Low	Colombia	Aspirator	Intradomestic	25.566	57.41	Aedes aegypti	male	n/a
4.5.I.Al	1082	COLVERFEB5	n/a	2019-02-19	Versalles	Low	Colombia	Aspirator	Intradomestic	25.951	56.82	Aedes aegypti	male	n/a
4.7.P	1083	COLVERFEB7	n/a	2019-02-19	Versalles	Low	Colombia	Aspirator	Peridomestic	25.566	57.41	Aedes aegypti	male	n/a
4.1.I	1084	COLVERFEB1	n/a	2019-02-19	Versalles	Low	Colombia	BG sentinel	Intradomestic	25.781	58.13	Aedes aegypti	male	n/a
3.5.P	1085	COLSAMRESMAR5	IND-123	2019-03-20	Reserva del campestre	High	Colombia	CDC	Peridomestic	23.113	84.1	Aedes aegypti	female	unfed
3.8.I	1086	COLSAMRESMAR8	IND-124	2019-03-20	Reserva del campestre	High	Colombia	Aspirator	Intradomestic	26.1	72.78	Aedes aegypti	female	unfed
1.5.I	1087	COLPOBFILPORMAR5	IND-125	2019-03-21	Portal el Campestre	High	Colombia	Aspirator	Intradomestic	22.539	89.68	Aedes aegypti	female	unfed
1.5.P	1088	COLPOBFILPORMAR5	IND-126	2019-03-21	Portal el Campestre	High	Colombia	Aspirator	Peridomestic	22.539	89.68	Aedes aegypti	female	unfed
1.6.I	1089	COLPOBFILPORMAR6	IND-128	2019-03-21	Portal el Campestre	High	Colombia	BG sentinel	Intradomestic	23.126	88.3	Aedes aegypti	female	unfed
4.7.I	1090	COLVERMAR7	IND-129	2019-03-19	Versalles	Low	Colombia	Aspirator	Intradomestic	26.746	53.06	Aedes aegypti	female	unfed
4.4.I	1091	COLVERMAR4	IND-130	2019-03-19	Versalles	Low	Colombia	Aspirator	Intradomestic	26.954	52.87	Aedes aegypti	female	unfed
2.5.I	1092	COLCOMMAR5	IND-131	2019-03-22	Ciudadela Comfenalco	Low	Colombia	Aspirator	Intradomestic	23.897	88.4	Aedes aegypti	female	unfed
2.1.I	1093	COLCOMMAR1	IND-132	2019-03-22	Ciudadela Comfenalco	Low	Colombia	Aspirator	Intradomestic	23.293	88.49	Aedes aegypti	female	unfed
2.7.P	1094	COLCOMMAR7	IND-133	2019-03-22	Ciudadela Comfenalco	Low	Colombia	Aspirator	Peridomestic	23.977	86.94	Aedes aegypti	female	unfed
2.3.I	1095	COLCOMMAR3	IND-134	2019-03-22	Ciudadela Comfenalco	Low	Colombia	BG sentinel	Intradomestic	23.811	86.63	Aedes aegypti	female	unfed
2.8.I	1096	COLCOMMAR8	IND-135	2019-03-23	Ciudadela Comfenalco	Low	Colombia	Aspirator	Intradomestic	24.754	85.07	Aedes aegypti	female	unfed
2.8.P	1097	COLCOMMAR8	IND-136	2019-03-23	Ciudadela Comfenalco	Low	Colombia	Aspirator	Peridomestic	24.754	85.07	Aedes aegypti	female	unfed
2.4.I.Al	1098	COLCOMMAR4	IND-137	2019-03-23	Ciudadela Comfenalco	Low	Colombia	Aspirator	Intradomestic	24.143	85.06	Aedes aegypti	female	unfed
2.6.P	1099	COLCOMMAR6	IND-138	2019-03-22	Ciudadela Comfenalco	Low	Colombia	Aspirator	Peridomestic	24.066	88.01	Aedes aegypti	female	unfed
3.3.I.Al	1100	COLSAMRESMAR3	G-119	2019-03-20	Reserva del campestre	High	Colombia	Aspirator	Intradomestic	25.07	71.88	Aedes aegypti	female	fed
3.3.I.Al	1101	COLSAMRESMAR3	G-120	2019-03-20	Reserva del campestre	High	Colombia	Aspirator	Intradomestic	25.07	71.88	Aedes aegypti	female	fed
3.3.I.Al	1102	COLSAMRESMAR3	G-121	2019-03-20	Reserva del campestre	High	Colombia	Aspirator	Intradomestic	25.07	71.88	Aedes aegypti	female	fed
1.8.I.Al	1103	COLPOBFILPORMAR8	G-122	2019-03-21	Portal el Campestre	High	Colombia	Aspirator	Intradomestic	25.081	79.61	Aedes aegypti	female	fed
1.5.I.Al	1104	COLPOBFILPORMAR5	G-123	2019-03-21	Portal el Campestre	High	Colombia	Aspirator	Intradomestic	22.539	89.68	Aedes aegypti	female	fed
4.6.I.Al	1105	COLVERMAR6	G-124	2019-03-19	Versalles	Low	Colombia	Aspirator	Intradomestic	26.825	53.92	Aedes aegypti	female	fed
4.2.I.Al	1106	COLVERMAR2	G-125	2019-03-19	Versalles	Low	Colombia	Aspirator	Intradomestic	26.705	52.62	Aedes aegypti	female	fed
4.3.I.Al	1107	COLVERMAR3	G-126	2019-03-19	Versalles	Low	Colombia	Aspirator	Intradomestic	26.918	51.8	Aedes aegypti	female	fed
2.6.P.Al	1108	COLCOMMAR6	G-127	2019-03-22	Ciudadela Comfenalco	Low	Colombia	Aspirator	Peridomestic	24.066	88.01	Aedes aegypti	female	fed
2.6.P.Al	1109	COLCOMMAR6	G-128	2019-03-22	Ciudadela Comfenalco	Low	Colombia	Aspirator	Peridomestic	24.066	88.01	Aedes aegypti	female	fed
3.3.I	1110	COLSAMRESMAR3	P-95	2019-03-20	Reserva del campestre	High	Colombia	Aspirator	Intradomestic	25.07	71.88	Aedes aegypti	female	unfed
3.3.I	1111	COLSAMRESMAR3	P-95	2019-03-20	Reserva del campestre	High	Colombia	Aspirator	Intradomestic	25.07	71.88	Aedes aegypti	female	unfed
3.3.I	1112	COLSAMRESMAR3	P-95	2019-03-20	Reserva del campestre	High	Colombia	Aspirator	Intradomestic	25.07	71.88	Aedes aegypti	female	unfed
3.3.I	1113	COLSAMRESMAR3	P-95	2019-03-20	Reserva del campestre	High	Colombia	Aspirator	Intradomestic	25.07	71.88	Aedes aegypti	female	unfed
3.3.I.Al	1114	COLSAMRESMAR3	P-95	2019-03-20	Reserva del campestre	High	Colombia	Aspirator	Intradomestic	25.07	71.88	Aedes aegypti	female	fed
3.3.I.Al	1115	COLSAMRESMAR3	P-95	2019-03-20	Reserva del campestre	High	Colombia	Aspirator	Intradomestic	25.07	71.88	Aedes aegypti	female	fed
3.3.I.Al	1116	COLSAMRESMAR3	P-95	2019-03-20	Reserva del campestre	High	Colombia	Aspirator	Intradomestic	25.07	71.88	Aedes aegypti	female	fed
1.4.I	1117	COLPOBFILPORMAR4	P-96	2019-03-21	Portal el Campestre	High	Colombia	Aspirator	Intradomestic	24.396	81.21	Aedes aegypti	female	unfed
1.4.I.Al	1118	COLPOBFILPORMAR4	P-96	2019-03-21	Portal el Campestre	High	Colombia	Aspirator	Intradomestic	24.396	81.21	Aedes aegypti	female	fed
1.4.I.Al	1119	COLPOBFILPORMAR4	P-96	2019-03-21	Portal el Campestre	High	Colombia	Aspirator	Intradomestic	24.396	81.21	Aedes aegypti	female	fed
1.7.I	1120	COLPOBFILPORMAR7	P-97	2019-03-21	Portal el Campestre	High	Colombia	Aspirator	Intradomestic	23.843	83.24	Aedes aegypti	female	unfed
1.7.I.Al	1121	COLPOBFILPORMAR7	P-97	2019-03-21	Portal el Campestre	High	Colombia	Aspirator	Intradomestic	23.843	83.24	Aedes aegypti	female	fed
1.2.P	1122	COLPOBFILPORMAR2	P-98	2019-03-21	Portal el Campestre	High	Colombia	BG sentinel	Peridomestic	22.828	87.73	Aedes aegypti	female	unfed
1.2.P	1123	COLPOBFILPORMAR2	P-98	2019-03-21	Portal el Campestre	High	Colombia	BG sentinel	Peridomestic	22.828	87.73	Aedes aegypti	female	unfed
4.5.P	1124	COLVERMAR5	P-99	2019-03-19	Versalles	Low	Colombia	Resting	Peridomestic	26.681	53.95	Aedes aegypti	female	unfed
4.5.P	1125	COLVERMAR5	P-99	2019-03-19	Versalles	Low	Colombia	Resting	Peridomestic	26.681	53.95	Aedes aegypti	female	unfed
4.4.P	1126	COLVERMAR4	P-100	2019-03-19	Versalles	Low	Colombia	Resting	Peridomestic	26.954	52.87	Aedes aegypti	female	unfed
4.4.P	1127	COLVERMAR4	P-100	2019-03-19	Versalles	Low	Colombia	Aspirator	Peridomestic	26.954	52.87	Aedes aegypti	female	unfed
4.3.I.Al	1128	COLVERMAR3	P-101	2019-03-19	Versalles	Low	Colombia	Aspirator	Intradomestic	26.918	51.8	Aedes aegypti	female	unfed
4.3.I	1129	COLVERMAR3	P-101	2019-03-19	Versalles	Low	Colombia	BG sentinel	Intradomestic	26.918	51.8	Aedes aegypti	female	unfed
4.3.I	1130	COLVERMAR3	P-101	2019-03-19	Versalles	Low	Colombia	Aspirator	Intradomestic	26.918	51.8	Aedes aegypti	female	unfed
4.2.I	1131	COLVERMAR2	P-102	2019-03-19	Versalles	Low	Colombia	BG sentinel	Intradomestic	26.705	52.62	Aedes aegypti	female	unfed
4.2.I	1132	COLVERMAR2	P-102	2019-03-19	Versalles	Low	Colombia	BG sentinel	Intradomestic	26.705	52.62	Aedes aegypti	female	unfed
4.2.I	1133	COLVERMAR2	P-102	2019-03-19	Versalles	Low	Colombia	BG sentinel	Intradomestic	26.705	52.62	Aedes aegypti	female	unfed
4.2.I.Al	1134	COLVERMAR2	P-102	2019-03-19	Versalles	Low	Colombia	Aspirator	Intradomestic	26.705	52.62	Aedes aegypti	female	fed
4.2.I.Al	1135	COLVERMAR2	P-102	2019-03-19	Versalles	Low	Colombia	Aspirator	Intradomestic	26.705	52.62	Aedes aegypti	female	fed
4.5.I	1136	COLVERMAR5	P-103	2019-03-19	Versalles	Low	Colombia	BG sentinel	Intradomestic	26.681	53.95	Aedes aegypti	female	unfed
4.5.I	1137	COLVERMAR5	P-103	2019-03-19	Versalles	Low	Colombia	Aspirator	Intradomestic	26.681	53.95	Aedes aegypti	female	unfed
4.5.I	1138	COLVERMAR5	P-103	2019-03-19	Versalles	Low	Colombia	Aspirator	Intradomestic	26.681	53.95	Aedes aegypti	female	unfed
2.8.I	1139	COLCOMMAR8	P-104	2019-03-22	Ciudadela Comfenalco	Low	Colombia	BG sentinel	Intradomestic	24.754	85.07	Aedes aegypti	female	unfed
2.8.I.Al	1140	COLCOMMAR8	P-104	2019-03-23	Ciudadela Comfenalco	Low	Colombia	Aspirator	Intradomestic	24.754	85.07	Aedes aegypti	female	unfed
2.8.I	1141	COLCOMMAR8	P-104	2019-03-23	Ciudadela Comfenalco	Low	Colombia	Aspirator	Intradomestic	24.754	85.07	Aedes aegypti	female	unfed
2.6.P.Al	1142	COLCOMMAR6	P-105	2019-03-22	Ciudadela Comfenalco	Low	Colombia	Aspirator	Peridomestic	24.066	88.01	Aedes aegypti	female	fed
2.6.P.Al	1143	COLCOMMAR6	P-105	2019-03-22	Ciudadela Comfenalco	Low	Colombia	Aspirator	Peridomestic	24.066	88.01	Aedes aegypti	female	fed
2.6.P.Al	1144	COLCOMMAR6	P-105	2019-03-22	Ciudadela Comfenalco	Low	Colombia	Aspirator	Peridomestic	24.066	88.01	Aedes aegypti	female	fed
2.6.P.Al	1145	COLCOMMAR6	P-105	2019-03-22	Ciudadela Comfenalco	Low	Colombia	Aspirator	Peridomestic	24.066	88.01	Aedes aegypti	female	fed
2.6.P.Al	1146	COLCOMMAR6	P-105	2019-03-22	Ciudadela Comfenalco	Low	Colombia	Aspirator	Peridomestic	24.066	88.01	Aedes aegypti	female	fed
2.6.P.Al	1147	COLCOMMAR6	P-105	2019-03-22	Ciudadela Comfenalco	Low	Colombia	Aspirator	Peridomestic	24.066	88.01	Aedes aegypti	female	fed
2.4.I	1148	COLCOMMAR4	P-106	2019-03-23	Ciudadela Comfenalco	Low	Colombia	Aspirator	Intradomestic	24.143	85.06	Aedes aegypti	female	unfed
2.4.I.Al	1149	COLCOMMAR4	P-106	2019-03-23	Ciudadela Comfenalco	Low	Colombia	Aspirator	Intradomestic	24.143	85.06	Aedes aegypti	female	fed
2.4.I.Al	1150	COLCOMMAR4	P-106	2019-03-23	Ciudadela Comfenalco	Low	Colombia	Aspirator	Intradomestic	24.143	85.06	Aedes aegypti	female	fed
2.4.I.Al	1151	COLCOMMAR4	P-106	2019-03-23	Ciudadela Comfenalco	Low	Colombia	Aspirator	Intradomestic	24.143	85.06	Aedes aegypti	female	fed
2.4.I	1152	COLCOMMAR4	P-106	2019-03-22	Ciudadela Comfenalco	Low	Colombia	BG sentinel	Intradomestic	24.143	85.06	Aedes aegypti	female	unfed
1.5.I	1153	COLPOBFILPORMAR5	n/a	2019-03-21	Portal el Campestre	High	Colombia	Aspirator	Intradomestic	22.539	89.68	Aedes aegypti	male	n/a
1.5.I	1154	COLPOBFILPORMAR5	n/a	2019-03-21	Portal el Campestre	High	Colombia	Aspirator	Intradomestic	22.539	89.68	Aedes aegypti	male	n/a
1.5.I	1155	COLPOBFILPORMAR5	n/a	2019-03-21	Portal el Campestre	High	Colombia	Aspirator	Intradomestic	22.539	89.68	Aedes aegypti	male	n/a
1.5.I	1156	COLPOBFILPORMAR5	n/a	2019-03-21	Portal el Campestre	High	Colombia	Aspirator	Intradomestic	22.539	89.68	Aedes aegypti	male	n/a
1.5.P	1157	COLPOBFILPORMAR5	n/a	2019-03-21	Portal el Campestre	High	Colombia	Aspirator	Peridomestic	22.539	89.68	Aedes aegypti	male	n/a
1.5.P	1158	COLPOBFILPORMAR5	n/a	2019-03-21	Portal el Campestre	High	Colombia	Aspirator	Peridomestic	22.539	89.68	Aedes aegypti	male	n/a
1.4.I	1159	COLPOBFILPORMAR4	n/a	2019-03-21	Portal el Campestre	High	Colombia	Aspirator	Intradomestic	24.396	81.21	Aedes aegypti	male	n/a
1.3.I	1160	COLPOBFILPORMAR3	n/a	2019-03-21	Portal el Campestre	High	Colombia	Aspirator	Intradomestic	23.392	83.62	Aedes aegypti	male	n/a
1.3.I	1161	COLPOBFILPORMAR3	n/a	2019-03-21	Portal el Campestre	High	Colombia	Aspirator	Intradomestic	23.392	83.62	Aedes aegypti	male	n/a
1.7.I	1162	COLPOBFILPORMAR7	n/a	2019-03-21	Portal el Campestre	High	Colombia	Aspirator	Intradomestic	23.843	83.24	Aedes aegypti	male	n/a
1.7.I	1163	COLPOBFILPORMAR7	n/a	2019-03-21	Portal el Campestre	High	Colombia	Aspirator	Intradomestic	23.843	83.24	Aedes aegypti	male	n/a
1.7.I	1164	COLPOBFILPORMAR7	n/a	2019-03-21	Portal el Campestre	High	Colombia	Aspirator	Intradomestic	23.843	83.24	Aedes aegypti	male	n/a
1.7.I	1165	COLPOBFILPORMAR7	n/a	2019-03-21	Portal el Campestre	High	Colombia	Aspirator	Intradomestic	23.843	83.24	Aedes aegypti	male	n/a
1.7.I	1166	COLPOBFILPORMAR7	n/a	2019-03-21	Portal el Campestre	High	Colombia	Aspirator	Intradomestic	23.843	83.24	Aedes aegypti	male	n/a
1.7.I	1167	COLPOBFILPORMAR7	n/a	2019-03-21	Portal el Campestre	High	Colombia	Aspirator	Intradomestic	23.843	83.24	Aedes aegypti	male	n/a
1.7.P	1168	COLPOBFILPORMAR7	n/a	2019-03-21	Portal el Campestre	High	Colombia	Aspirator	Peridomestic	23.843	83.24	Aedes aegypti	male	n/a
1.2.I	1169	COLPOBFILPORMAR2	n/a	2019-03-21	Portal el Campestre	High	Colombia	Aspirator	Intradomestic	22.828	87.73	Aedes aegypti	male	n/a
1.6.I	1170	COLPOBFILPORMAR6	n/a	2019-03-21	Portal el Campestre	High	Colombia	BG sentinel	Intradomestic	23.126	88.3	Aedes aegypti	male	n/a
2.6.1	1171	COLCOMMAR6	n/a	2019-03-22	Ciudadela Comfenalco	Low	Colombia	Aspirator	Peridomestic	24.066	88.01	Aedes aegypti	male	n/a
2.6.1	1172	COLCOMMAR6	n/a	2019-03-22	Ciudadela Comfenalco	Low	Colombia	Aspirator	Peridomestic	24.066	88.01	Aedes aegypti	male	n/a
2.5.I	1173	COLCOMMAR5	n/a	2019-03-22	Ciudadela Comfenalco	Low	Colombia	Aspirator	Intradomestic	23.897	88.4	Aedes aegypti	male	n/a
2.1.I	1174	COLCOMMAR1	n/a	2019-03-22	Ciudadela Comfenalco	Low	Colombia	Aspirator	Intradomestic	23.293	88.49	Aedes aegypti	male	n/a
2.2.I	1175	COLCOMMAR2	n/a	2019-03-22	Ciudadela Comfenalco	Low	Colombia	Aspirator	Intradomestic	23.443	89.73	Aedes aegypti	male	n/a
2.6.I	1176	COLCOMMAR6	n/a	2019-03-23	Ciudadela Comfenalco	Low	Colombia	Aspirator	Intradomestic	24.066	88.01	Aedes aegypti	male	n/a
2.6.I	1177	COLCOMMAR6	n/a	2019-03-23	Ciudadela Comfenalco	Low	Colombia	Aspirator	Intradomestic	24.066	88.01	Aedes aegypti	male	n/a
3.2.I	1178	COLSAMRESMAR2	n/a	2019-03-21	Reserva del Campestre	High	Colombia	BG sentinel	Intradomestic	23.478	81.06	Aedes aegypti	male	n/a
4.3.I	1179	COLVERMAR3	n/a	2019-03-19	Versalles	Low	Colombia	Aspirator	Intradomestic	26.918	51.8	Aedes aegypti	male	n/a
4.3.I	1180	COLVERMAR3	n/a	2019-03-19	Versalles	Low	Colombia	Aspirator	Intradomestic	26.918	51.8	Aedes aegypti	male	n/a
4.3.I	1181	COLVERMAR3	n/a	2019-03-19	Versalles	Low	Colombia	BG sentinel	Intradomestic	26.918	51.8	Aedes aegypti	male	n/a
4.1.I	1182	COLVERMAR1	n/a	2019-03-19	Versalles	Low	Colombia	Aspirator	Intradomestic	26.416	55.41	Aedes aegypti	male	n/a
4.8.I	1183	COLVERMAR8	n/a	2019-03-19	Versalles	Low	Colombia	Aspirator	Intradomestic	26.986	53.33	Aedes aegypti	male	n/a
4.2.I	1184	COLVERMAR2	n/a	2019-03-19	Versalles	Low	Colombia	BG sentinel	Intradomestic	26.705	52.62	Aedes aegypti	male	n/a
4.2.I.Al	1185	COLVERMAR2	n/a	2019-03-19	Versalles	Low	Colombia	Aspirator	Intradomestic	26.705	52.62	Aedes aegypti	male	n/a
4.2.I.Al	1186	COLVERMAR2	n/a	2019-03-19	Versalles	Low	Colombia	Aspirator	Intradomestic	26.705	52.62	Aedes aegypti	male	n/a
4.2.I.Al	1187	COLVERMAR2	n/a	2019-03-19	Versalles	Low	Colombia	Aspirator	Intradomestic	26.705	52.62	Aedes aegypti	male	n/a
4.7.I	1188	COLVERMAR7	n/a	2019-03-19	Versalles	Low	Colombia	BG sentinel	Intradomestic	26.746	53.06	Aedes aegypti	male	n/a
4.7.I	1189	COLVERMAR7	n/a	2019-03-19	Versalles	Low	Colombia	BG sentinel	Intradomestic	26.746	53.06	Aedes aegypti	male	n/a
1.1.I	1190	COLPOBFILPORAPR1	IND-139	2019-04-25	Portal el Campestre	High	Colombia	Aspirator	Intradomestic	23.296	87.18	Aedes aegypti	female	unfed
2.5.I.Al	1191	COLPOBFILPORAPR5	IND-140	2019-04-27	Ciudadela Comfenalco	Low	Colombia	Aspirator	Intradomestic	23.398	88.37	Aedes aegypti	female	fed
1.4.I	1192	COLPOBFILPORAPR4	IND-142	2019-04-26	Portal el Campestre	High	Colombia	Aspirator	Intradomestic	24.519	83.02	Aedes aegypti	female	unfed
2.4.P.Al	1193	COLCOMAPR4	IND-143	2019-04-27	Ciudadela Comfenalco	Low	Colombia	Aspirator	Peridomestic	24.891	84.02	Aedes aegypti	female	fed
2.3.I.Al	1194	COLCOMAPR3	IND-144	2019-04-27	Ciudadela Comfenalco	Low	Colombia	Aspirator	Intradomestic	25.294	80.23	Aedes aegypti	female	fed
2.8.P	1195	COLCOMAPR8	IND-145	2019-04-26	Ciudadela Comfenalco	Low	Colombia	Aspirator	Peridomestic	24.948	74.68	Aedes aegypti	female	unfed
2.5.P	1196	COLCOMAPR5	IND-146	2019-04-26	Ciudadela Comfenalco	Low	Colombia	Aspirator	Peridomestic	23.398	88.37	Aedes aegypti	female	unfed
1.3.I	1197	COLPOBFILPORAPR3	IND-147	2019-04-26	Portal el Campestre	High	Colombia	Aspirator	Intradomestic	24.38	83.83	Aedes aegypti	female	unfed
1.7.P	1198	COLPOBFILPORAPR7	IND-148	2019-04-25	Portal el Campestre	High	Colombia	BG sentinel	Peridomestic	25.471	81.69	Aedes aegypti	female	unfed
1.7.P. albopictus	1199	COLPOBFILPORAPR7	IND-149	2019-04-25	Portal el Campestre	High	Colombia	BG sentinel	Peridomestic	25.471	81.69	Aedes albopictus	female	unfed
3.3.P	1200	COLSAMRESAPR3	IND-150	2019-04-24	Reserva del campestre	High	Colombia	BG sentinel	Peridomestic	24.54	77.75	Aedes aegypti	female	unfed
3.2.P. albopictus	1201	COLSAMRESAPR2	IND-152	2019-04-24	Reserva del campestre	High	Colombia	Aspirator	Peridomestic	24.206	79.86	Aedes albopictus	female	unfed
4.7.I	1202	COLVERAPR7	IND-153	2019-04-23	Versalles	Low	Colombia	Aspirator	Intradomestic	22.889	74.45	Aedes aegypti	female	unfed
4.3.I	1203	COLVERAPR3	IND-154	2019-04-23	Versalles	Low	Colombia	Aspirator	Intradomestic	23.067	69.95	Aedes aegypti	female	unfed
2.2.I.Al	1204	COLCOMAPR2	G-129	2019-04-26	Ciudadela Comfenalco	Low	Colombia	Aspirator	Intradomestic	24.883	80.56	Aedes aegypti	female	unfed
2.4.I.Al	1205	COLCOMAPR4	G-130	2019-04-27	Ciudadela Comfenalco	Low	Colombia	Aspirator	Intradomestic	24.891	84.02	Aedes aegypti	female	unfed
2.1.I.Al	1206	COLCOMAPR1	G-131	2019-04-27	Ciudadela Comfenalco	Low	Colombia	Aspirator	Intradomestic	24.983	81.57	Aedes aegypti	female	unfed
2.7.I.Al	1207	COLCOMAPR7	G-132	2019-04-27	Ciudadela Comfenalco	Low	Colombia	Aspirator	Intradomestic	25.036	82.47	Aedes aegypti	female	unfed
3.7.I.Al	1208	COLSAMRESAPR7	G-133	2019-04-24	Reserva del campestre	High	Colombia	Aspirator	Intradomestic	25.841	75.9	Aedes aegypti	female	unfed
3.7.I.Al	1209	COLSAMRESAPR7	G-134	2019-04-24	Reserva del campestre	High	Colombia	Aspirator	Intradomestic	25.841	75.9	Aedes aegypti	female	unfed
4.4.I.Al	1210	COLVERAPR4	G-135	2019-04-23	Versalles	Low	Colombia	Aspirator	Intradomestic	23.014	70.11	Aedes aegypti	female	unfed
4.6.I.Al	1211	COLVERAPR6	G-136	2019-04-23	Versalles	Low	Colombia	Aspirator	Intradomestic	23.187	72.26	Aedes aegypti	female	unfed
4.1.I.Al	1212	COLVERAPR1	G-137	2019-04-23	Versalles	Low	Colombia	Aspirator	Intradomestic	22.988	71.57	Aedes aegypti	female	unfed
2.5.I.Al	1213	COLCOMAPR5	G-138	2019-04-26	Ciudadela Comfenalco	Low	Colombia	Aspirator	Intradomestic	23.398	88.37	Aedes aegypti	female	unfed
1.2.P	1214	COLPOBFILPORAPR2	P-107	2019-04-25	Portal el Campestre	High	Colombia	BG sentinel	Peridomestic	23.925	84.88	Aedes aegypti	female	unfed
1.2.P	1215	COLPOBFILPORAPR2	P-107	2019-04-25	Portal el Campestre	High	Colombia	BG sentinel	Peridomestic	23.925	84.88	Aedes aegypti	female	unfed
1.2.P	1216	COLPOBFILPORAPR2	P-107	2019-04-25	Portal el Campestre	High	Colombia	BG sentinel	Peridomestic	23.925	84.88	Aedes aegypti	female	unfed
2.3.P	1217	COLCOMAPR3	P-108	2019-04-27	Ciudadela Comfenalco	Low	Colombia	Aspirator	Peridomestic	25.294	80.23	Aedes aegypti	female	unfed
2.3.P	1218	COLCOMAPR3	P-108	2019-04-26	Ciudadela Comfenalco	Low	Colombia	CDC	Peridomestic	25.294	80.23	Aedes aegypti	female	unfed
2.2.P	1219	COLCOMAPR2	P-109	2019-04-26	Ciudadela Comfenalco	Low	Colombia	BG sentinel	Peridomestic	24.883	80.56	Aedes aegypti	female	unfed
2.2.P.Al	1220	COLCOMAPR2	P-109	2019-04-26	Ciudadela Comfenalco	Low	Colombia	BG sentinel	Peridomestic	24.883	80.56	Aedes aegypti	female	fed
2.4.I	1221	COLCOMAPR4	P-110	2019-04-27	Ciudadela Comfenalco	Low	Colombia	BG sentinel	Intradomestic	24.891	84.02	Aedes aegypti	female	unfed
2.4.I	1222	COLCOMAPR4	P-110	2019-04-27	Ciudadela Comfenalco	Low	Colombia	BG sentinel	Intradomestic	24.891	84.02	Aedes aegypti	female	unfed
2.7.I.Al	1223	COLCOMAPR7	P-111	2019-04-27	Ciudadela Comfenalco	Low	Colombia	Aspirator	Intradomestic	25.036	82.47	Aedes aegypti	female	fed
2.7.I	1224	COLCOMAPR7	P-111	2019-04-27	Ciudadela Comfenalco	Low	Colombia	BG sentinel	Intradomestic	25.036	82.47	Aedes aegypti	female	unfed
2.7.I.Al	1225	COLCOMAPR7	P-111	2019-04-27	Ciudadela Comfenalco	Low	Colombia	BG sentinel	Intradomestic	25.036	82.47	Aedes aegypti	female	fed
2.1.I	1226	COLCOMAPR1	P-112	2019-04-27	Ciudadela Comfenalco	Low	Colombia	Aspirator	Intradomestic	24.983	81.57	Aedes aegypti	female	unfed
2.1.I.Al	1227	COLCOMAPR1	P-112	2019-04-27	Ciudadela Comfenalco	Low	Colombia	Aspirator	Intradomestic	24.983	81.57	Aedes aegypti	female	fed
1.7.I	1228	COLPOBFILPORAPR7	P-113	2019-04-25	Portal el Campestre	High	Colombia	Aspirator	Intradomestic	25.471	81.69	Aedes aegypti	female	unfed
1.7.I	1229	COLPOBFILPORAPR7	P-113	2019-04-25	Portal el Campestre	High	Colombia	Aspirator	Intradomestic	25.471	81.69	Aedes aegypti	female	unfed
1.7.I	1230	COLPOBFILPORAPR7	P-113	2019-04-25	Portal el Campestre	High	Colombia	Aspirator	Intradomestic	25.471	81.69	Aedes aegypti	female	unfed
1.7.I	1231	COLPOBFILPORAPR7	P-113	2019-04-25	Portal el Campestre	High	Colombia	Aspirator	Intradomestic	25.471	81.69	Aedes aegypti	female	unfed
1.7.I	1232	COLPOBFILPORAPR7	P-113	2019-04-25	Portal el Campestre	High	Colombia	Aspirator	Intradomestic	25.471	81.69	Aedes aegypti	female	unfed
1.1.P	1233	COLPOBFILPORAPR1	P-114	2019-04-25	Portal el Campestre	High	Colombia	BG sentinel	Peridomestic	23.296	87.18	Aedes aegypti	female	unfed
1.1.P	1234	COLPOBFILPORAPR1	P-114	2019-04-25	Portal el Campestre	High	Colombia	BG sentinel	Peridomestic	23.296	87.18	Aedes aegypti	female	unfed
1.6.P	1235	COLPOBFILPORAPR6	P-115	2019-04-25	Portal el Campestre	High	Colombia	BG sentinel	Peridomestic	23.959	87.34	Aedes aegypti	female	unfed
1.6.P	1236	COLPOBFILPORAPR6	P-115	2019-04-25	Portal el Campestre	High	Colombia	BG sentinel	Peridomestic	23.959	87.34	Aedes aegypti	female	unfed
1.8.I	1237	COLPOBFILPORAPR8	P-116	2019-04-25	Portal el Campestre	High	Colombia	Aspirator	Intradomestic	24.971	77.86	Aedes aegypti	female	unfed
1.8.I.Al	1238	COLPOBFILPORAPR8	P-116	2019-04-25	Portal el Campestre	High	Colombia	Aspirator	Intradomestic	24.971	77.86	Aedes aegypti	female	fed
3.7.I.Al	1239	COLSAMRESAPR7	P-117	2019-04-24	Reserva del campestre	High	Colombia	Aspirator	Intradomestic	25.841	75.9	Aedes aegypti	female	fed
3.7.I	1240	COLSAMRESAPR7	P-117	2019-04-24	Reserva del campestre	High	Colombia	Aspirator	Intradomestic	25.841	75.9	Aedes aegypti	female	unfed
3.7.I	1241	COLSAMRESAPR7	P-117	2019-04-24	Reserva del campestre	High	Colombia	Aspirator	Intradomestic	25.841	75.9	Aedes aegypti	female	unfed
3.2.I.Al	1242	COLSAMRESAPR2	P-118	2019-04-24	Reserva del campestre	High	Colombia	Aspirator	Intradomestic	24.206	79.86	Aedes aegypti	female	fed
3.2.I	1243	COLSAMRESAPR2	P-118	2019-04-24	Reserva del campestre	High	Colombia	Aspirator	Intradomestic	24.206	79.86	Aedes aegypti	female	unfed
3.2.I.Al	1244	COLSAMRESAPR2	P-118	2019-04-24	Reserva del campestre	High	Colombia	Aspirator	Intradomestic	24.206	79.86	Aedes aegypti	female	fed
3.2.I.Al	1245	COLSAMRESAPR2	P-118	2019-04-24	Reserva del campestre	High	Colombia	Aspirator	Intradomestic	24.206	79.86	Aedes aegypti	female	fed
3.2.I	1246	COLSAMRESAPR2	P-118	2019-04-24	Reserva del campestre	High	Colombia	BG sentinel	Intradomestic	24.206	79.86	Aedes aegypti	female	unfed
3.6.I.Al	1247	COLSAMRESAPR6	P-119	2019-04-24	Reserva del campestre	High	Colombia	Aspirator	Intradomestic	24.945	77.94	Aedes aegypti	female	fed
3.6.I.Al	1248	COLSAMRESAPR6	P-119	2019-04-24	Reserva del campestre	High	Colombia	Aspirator	Intradomestic	24.945	77.94	Aedes aegypti	female	fed
3.6.I	1249	COLSAMRESAPR6	P-119	2019-04-24	Reserva del campestre	High	Colombia	Aspirator	Intradomestic	24.945	77.94	Aedes aegypti	female	unfed
3.6.I	1250	COLSAMRESAPR6	P-119	2019-04-24	Reserva del campestre	High	Colombia	Aspirator	Intradomestic	24.945	77.94	Aedes aegypti	female	unfed
3.6.I	1251	COLSAMRESAPR6	P-119	2019-04-24	Reserva del campestre	High	Colombia	Aspirator	Intradomestic	24.945	77.94	Aedes aegypti	female	unfed
4.4.I	1252	COLVERAPR4	P-120	2019-04-23	Versalles	Low	Colombia	Aspirator	Intradomestic	23.014	70.11	Aedes aegypti	female	unfed
4.4.I	1253	COLVERAPR4	P-120	2019-04-23	Versalles	Low	Colombia	Aspirator	Intradomestic	23.014	70.11	Aedes aegypti	female	unfed
4.8.I	1254	COLVERAPR8	P-121	2019-04-23	Versalles	Low	Colombia	BG sentinel	Intradomestic	26.054	79.24	Aedes aegypti	female	unfed
4.8.I	1255	COLVERAPR8	P-121	2019-04-23	Versalles	Low	Colombia	Aspirator	Intradomestic	26.054	79.24	Aedes aegypti	female	unfed
4.1.I	1256	COLVERAPR1	P-122	2019-04-23	Versalles	Low	Colombia	BG sentinel	Intradomestic	22.988	71.57	Aedes aegypti	female	unfed
4.1.I.Al	1257	COLVERAPR1	P-122	2019-04-23	Versalles	Low	Colombia	BG sentinel	Intradomestic	22.988	71.57	Aedes aegypti	female	fed
4.1.P	1258	COLVERAPR1	P-123	2019-04-23	Versalles	Low	Colombia	Aspirator	Peridomestic	22.988	71.57	Aedes aegypti	female	unfed
4.1.P	1259	COLVERAPR1	P-123	2019-04-23	Versalles	Low	Colombia	Aspirator	Peridomestic	22.988	71.57	Aedes aegypti	female	unfed
4.1.P	1260	COLVERAPR1	P-123	2019-04-23	Versalles	Low	Colombia	Aspirator	Peridomestic	22.988	71.57	Aedes aegypti	female	unfed
4.1.P	1261	COLVERAPR1	P-123	2019-04-23	Versalles	Low	Colombia	Aspirator	Peridomestic	22.988	71.57	Aedes aegypti	female	unfed
4.1.P	1262	COLVERAPR1	P-123	2019-04-23	Versalles	Low	Colombia	Aspirator	Peridomestic	22.988	71.57	Aedes aegypti	female	unfed
4.1.P	1263	COLVERAPR1	P-123	2019-04-23	Versalles	Low	Colombia	Aspirator	Peridomestic	22.988	71.57	Aedes aegypti	female	unfed
4.1.P	1264	COLVERAPR1	P-123	2019-04-23	Versalles	Low	Colombia	Resting	Peridomestic	22.988	71.57	Aedes aegypti	female	unfed
1.8.P	1265	COLPOBFILPORAPR8	P-126	2019-04-25	Portal el Campestre	High	Colombia	Aspirator	Peridomestic	24.971	77.86	Aedes aegypti	female	unfed
1.8.P	1266	COLPOBFILPORAPR8	P-126	2019-04-25	Portal el Campestre	High	Colombia	Aspirator	Peridomestic	24.971	77.86	Aedes aegypti	female	unfed
1.8.P	1267	COLPOBFILPORAPR8	P-126	2019-04-25	Portal el Campestre	High	Colombia	Aspirator	Peridomestic	24.971	77.86	Aedes aegypti	female	unfed
1.1.I	1268	COLPOBFILPORAPR1	n/a	2019-04-25	Portal el Campestre	High	Colombia	Aspirator	Intradomestic	23.296	87.18	Aedes aegypti	male	n/a
1.1.I	1269	COLPOBFILPORAPR1	n/a	2019-04-25	Portal el Campestre	High	Colombia	Aspirator	Intradomestic	23.296	87.18	Aedes aegypti	male	n/a
1.7.I	1270	COLPOBFILPORAPR7	n/a	2019-04-25	Portal el Campestre	High	Colombia	Aspirator	Intradomestic	25.471	81.69	Aedes aegypti	male	n/a
1.7.I	1271	COLPOBFILPORAPR7	n/a	2019-04-25	Portal el Campestre	High	Colombia	Aspirator	Intradomestic	25.471	81.69	Aedes aegypti	male	n/a
1.4.I	1272	COLPOBFILPORAPR4	n/a	2019-04-26	Portal el Campestre	High	Colombia	Aspirator	Intradomestic	24.519	83.02	Aedes aegypti	male	n/a
1.4.I	1273	COLPOBFILPORAPR4	n/a	2019-04-26	Portal el Campestre	High	Colombia	Aspirator	Intradomestic	24.519	83.02	Aedes aegypti	male	n/a
1.5.I	1274	COLPOBFILPORAPR5	n/a	2019-04-25	Portal el Campestre	High	Colombia	Aspirator	Intradomestic	22.817	88.27	Aedes aegypti	male	n/a
1.3.I	1275	COLPOBFILPORAPR3	n/a	2019-04-26	Portal el Campestre	High	Colombia	BG sentinel	Intradomestic	24.38	83.83	Aedes aegypti	male	n/a
2.8.P	1276	COLCOMAPR8	n/a	2019-04-26	Ciudadela Comfenalco	Low	Colombia	Aspirator	Peridomestic	24.948	74.68	Aedes aegypti	male	n/a
2.3.P	1277	COLCOMAPR3	n/a	2019-04-27	Ciudadela Comfenalco	Low	Colombia	Aspirator	Peridomestic	25.294	80.23	Aedes aegypti	male	n/a
2.7.I.Al	1278	COLCOMAPR7	n/a	2019-04-27	Ciudadela Comfenalco	Low	Colombia	Aspirator	Intradomestic	25.036	82.47	Aedes aegypti	male	n/a
2.7.I.Al	1279	COLCOMAPR7	n/a	2019-04-27	Ciudadela Comfenalco	Low	Colombia	Aspirator	Intradomestic	25.036	82.47	Aedes aegypti	male	n/a
2.7.I.Al	1280	COLCOMAPR7	n/a	2019-04-27	Ciudadela Comfenalco	Low	Colombia	Aspirator	Intradomestic	25.036	82.47	Aedes aegypti	male	n/a
2.1.I	1281	COLCOMAPR1	n/a	2019-04-27	Ciudadela Comfenalco	Low	Colombia	Aspirator	Intradomestic	24.983	81.57	Aedes aegypti	male	n/a
2.1.I	1282	COLCOMAPR1	n/a	2019-04-27	Ciudadela Comfenalco	Low	Colombia	Aspirator	Intradomestic	24.983	81.57	Aedes aegypti	male	n/a
2.1.I	1283	COLCOMAPR1	n/a	2019-04-27	Ciudadela Comfenalco	Low	Colombia	Aspirator	Intradomestic	24.983	81.57	Aedes aegypti	male	n/a
2.1.I	1284	COLCOMAPR1	n/a	2019-04-27	Ciudadela Comfenalco	Low	Colombia	Aspirator	Intradomestic	24.983	81.57	Aedes aegypti	male	n/a
2.2.I.Al	1285	COLCOMAPR2	n/a	2019-04-26	Ciudadela Comfenalco	Low	Colombia	Aspirator	Intradomestic	24.883	80.56	Aedes aegypti	male	n/a
2.6.I	1286	COLCOMAPR6	n/a	2019-04-26	Ciudadela Comfenalco	Low	Colombia	Aspirator	Intradomestic	25.782	79.6	Aedes aegypti	male	n/a
2.8.I	1287	COLCOMAPR8	n/a	2019-04-26	Ciudadela Comfenalco	Low	Colombia	Aspirator	Intradomestic	24.948	74.68	Aedes aegypti	male	n/a
2.5.I	1288	COLCOMAPR5	n/a	2019-04-26	Ciudadela Comfenalco	Low	Colombia	BG sentinel	Intradomestic	23.398	88.37	Aedes aegypti	male	n/a
3.6.I	1289	COLSAMRESAPR6	n/a	2019-04-24	Reserva del Campestre	High	Colombia	Aspirator	Intradomestic	24.945	77.94	Aedes aegypti	male	n/a
3.6.I	1290	COLSAMRESAPR6	n/a	2019-04-24	Reserva del Campestre	High	Colombia	Aspirator	Intradomestic	24.945	77.94	Aedes aegypti	male	n/a
3.6.I	1291	COLSAMRESAPR6	n/a	2019-04-24	Reserva del Campestre	High	Colombia	Aspirator	Intradomestic	24.945	77.94	Aedes aegypti	male	n/a
3.6.I	1292	COLSAMRESAPR6	n/a	2019-04-24	Reserva del Campestre	High	Colombia	Aspirator	Intradomestic	24.945	77.94	Aedes aegypti	male	n/a
3.7.I	1293	COLSAMRESAPR7	n/a	2019-04-24	Reserva del Campestre	High	Colombia	Aspirator	Intradomestic	25.841	75.9	Aedes aegypti	male	n/a
3.7.I	1294	COLSAMRESAPR7	n/a	2019-04-24	Reserva del Campestre	High	Colombia	Aspirator	Intradomestic	25.841	75.9	Aedes aegypti	male	n/a
3.7.I	1295	COLSAMRESAPR7	n/a	2019-04-24	Reserva del Campestre	High	Colombia	Aspirator	Intradomestic	25.841	75.9	Aedes aegypti	male	n/a
3.7.I	1296	COLSAMRESAPR7	n/a	2019-04-24	Reserva del Campestre	High	Colombia	Aspirator	Intradomestic	25.841	75.9	Aedes aegypti	male	n/a
3.7.I	1297	COLSAMRESAPR7	n/a	2019-04-24	Reserva del Campestre	High	Colombia	Aspirator	Intradomestic	25.841	75.9	Aedes aegypti	male	n/a
3.7.I	1298	COLSAMRESAPR7	n/a	2019-04-24	Reserva del Campestre	High	Colombia	Aspirator	Intradomestic	25.841	75.9	Aedes aegypti	male	n/a
3.2.P	1299	COLSAMRESAPR2	n/a	2019-04-24	Reserva del Campestre	High	Colombia	Aspirator	Peridomestic	24.206	79.86	Aedes aegypti	male	n/a
3.2.P	1300	COLSAMRESAPR2	n/a	2019-04-24	Reserva del Campestre	High	Colombia	Aspirator	Peridomestic	24.206	79.86	Aedes aegypti	male	n/a
3.2.I	1301	COLSAMRESAPR2	n/a	2019-04-24	Reserva del Campestre	High	Colombia	Aspirator	Intradomestic	24.206	79.86	Aedes aegypti	male	n/a
3.2.I	1302	COLSAMRESAPR2	n/a	2019-04-24	Reserva del Campestre	High	Colombia	Aspirator	Intradomestic	24.206	79.86	Aedes aegypti	male	n/a
3.2.I	1303	COLSAMRESAPR2	n/a	2019-04-24	Reserva del Campestre	High	Colombia	Aspirator	Intradomestic	24.206	79.86	Aedes aegypti	male	n/a
3.8.I	1304	COLSAMRESAPR8	n/a	2019-04-24	Reserva del Campestre	High	Colombia	Aspirator	Intradomestic	24.907	82.63	Aedes aegypti	male	n/a
4.1.I.Al	1305	COLVERAPR1	n/a	2019-04-23	Versalles	Low	Colombia	Aspirator	Intradomestic	22.988	71.57	Aedes aegypti	male	n/a
4.1.I.Al	1306	COLVERAPR1	n/a	2019-04-23	Versalles	Low	Colombia	Aspirator	Intradomestic	22.988	71.57	Aedes aegypti	male	n/a
4.1.I.Al	1307	COLVERAPR1	n/a	2019-04-23	Versalles	Low	Colombia	Aspirator	Intradomestic	22.988	71.57	Aedes aegypti	male	n/a
4.1.I.Al	1308	COLVERAPR1	n/a	2019-04-23	Versalles	Low	Colombia	Aspirator	Intradomestic	22.988	71.57	Aedes aegypti	male	n/a
4.1.I.Al	1309	COLVERAPR1	n/a	2019-04-23	Versalles	Low	Colombia	Aspirator	Intradomestic	22.988	71.57	Aedes aegypti	male	n/a
4.1.P	1310	COLVERAPR1	n/a	2019-04-23	Versalles	Low	Colombia	Aspirator	Peridomestic	22.988	71.57	Aedes aegypti	male	n/a
4.1.P	1311	COLVERAPR1	n/a	2019-04-23	Versalles	Low	Colombia	Aspirator	Peridomestic	22.988	71.57	Aedes aegypti	male	n/a
4.1.P	1312	COLVERAPR1	n/a	2019-04-23	Versalles	Low	Colombia	Aspirator	Peridomestic	22.988	71.57	Aedes aegypti	male	n/a
4.1.P	1313	COLVERAPR1	n/a	2019-04-23	Versalles	Low	Colombia	Aspirator	Peridomestic	22.988	71.57	Aedes aegypti	male	n/a
4.1.P	1314	COLVERAPR1	n/a	2019-04-23	Versalles	Low	Colombia	Aspirator	Peridomestic	22.988	71.57	Aedes aegypti	male	n/a
4.1.P	1315	COLVERAPR1	n/a	2019-04-23	Versalles	Low	Colombia	Aspirator	Peridomestic	22.988	71.57	Aedes aegypti	male	n/a
4.1.P	1316	COLVERAPR1	n/a	2019-04-23	Versalles	Low	Colombia	Aspirator	Peridomestic	22.988	71.57	Aedes aegypti	male	n/a
4.1.I	1317	COLVERAPR1	n/a	2019-04-23	Versalles	Low	Colombia	BG sentinel	Intradomestic	22.988	71.57	Aedes aegypti	male	n/a
4.7.I	1318	COLVERAPR7	n/a	2019-04-23	Versalles	Low	Colombia	Aspirator	Intradomestic	22.889	74.45	Aedes aegypti	male	n/a
4.7.I	1319	COLVERAPR7	n/a	2019-04-23	Versalles	Low	Colombia	Aspirator	Intradomestic	22.889	74.45	Aedes aegypti	male	n/a
4.7.I	1320	COLVERAPR7	n/a	2019-04-23	Versalles	Low	Colombia	Aspirator	Intradomestic	22.889	74.45	Aedes aegypti	male	n/a
4.7.I	1321	COLVERAPR7	n/a	2019-04-23	Versalles	Low	Colombia	Aspirator	Intradomestic	22.889	74.45	Aedes aegypti	male	n/a
4.7.I	1322	COLVERAPR7	n/a	2019-04-23	Versalles	Low	Colombia	Aspirator	Intradomestic	22.889	74.45	Aedes aegypti	male	n/a
4.7.I	1323	COLVERAPR7	n/a	2019-04-23	Versalles	Low	Colombia	Aspirator	Intradomestic	22.889	74.45	Aedes aegypti	male	n/a
4.7.I	1324	COLVERAPR7	n/a	2019-04-23	Versalles	Low	Colombia	Aspirator	Intradomestic	22.889	74.45	Aedes aegypti	male	n/a
4.5.I	1325	COLVERAPR5	n/a	2019-04-23	Versalles	Low	Colombia	Aspirator	Intradomestic	23.059	71.06	Aedes aegypti	male	n/a
4.5.I	1326	COLVERAPR5	n/a	2019-04-23	Versalles	Low	Colombia	Aspirator	Intradomestic	23.059	71.06	Aedes aegypti	male	n/a
4.5.I	1327	COLVERAPR5	n/a	2019-04-23	Versalles	Low	Colombia	Aspirator	Intradomestic	23.059	71.06	Aedes aegypti	male	n/a
4.5.I	1328	COLVERAPR5	n/a	2019-04-23	Versalles	Low	Colombia	Aspirator	Intradomestic	23.059	71.06	Aedes aegypti	male	n/a
4.2.I	1329	COLVERAPR2	n/a	2019-04-23	Versalles	Low	Colombia	Aspirator	Intradomestic	23.059	71.06	Aedes aegypti	male	n/a
4.6.P	1330	COLVERAPR6	n/a	2019-04-23	Versalles	Low	Colombia	Aspirator	Peridomestic	23.187	72.26	Aedes aegypti	male	n/a
4.6.I	1331	COLVERAPR6	n/a	2019-04-23	Versalles	Low	Colombia	Aspirator	Intradomestic	23.187	72.26	Aedes aegypti	male	n/a
4.6.I	1332	COLVERAPR6	n/a	2019-04-23	Versalles	Low	Colombia	Aspirator	Intradomestic	23.187	72.26	Aedes aegypti	male	n/a
4.4.I	1333	COLVERAPR4	n/a	2019-04-23	Versalles	Low	Colombia	BG sentinel	Intradomestic	23.014	70.11	Aedes aegypti	male	n/a
4.2.I	1334	COLVERAPR2	n/a	2019-04-23	Versalles	Low	Colombia	BG sentinel	Intradomestic	22.876	71.02	Aedes aegypti	male	n/a
4.7.P	1335	COLVERAPR7	n/a	2019-04-23	Versalles	Low	Colombia	resting	Peridomestic	22.89	74.45	Aedes aegypti	male	n/a
2.4.I	1336	COLCOMMAY4	IND-155	2019-05-11	Ciudadela Comfenalco	Low	Colombia	Aspirator	Intradomestic	22.958	97.7	Aedes aegypti	female	unfed
2.1.I	1337	COLCOMMAY1	IND-156	2019-05-10	Ciudadela Comfenalco	Low	Colombia	BG sentinel	Intradomestic	22.106	94.74	Aedes aegypti	female	unfed
2.4.P	1338	COLCOMMAY4	IND-157	2019-05-11	Ciudadela Comfenalco	Low	Colombia	Aspirator	Peridomestic	22.958	97.7	Aedes aegypti	female	unfed
2.6.I.Al	1339	COLCOMMAY6	IND-158	2019-05-10	Ciudadela Comfenalco	Low	Colombia	Aspirator	Intradomestic	21.954	96.17	Aedes aegypti	female	fed
2.1.P.Al	1340	COLCOMMAY1	IND-159	2019-05-10	Ciudadela Comfenalco	Low	Colombia	Aspirator	Peridomestic	22.106	94.74	Aedes aegypti	female	fed
1.3.P	1341	COLPOBFILPORMAY3	IND-161	2019-05-09	Portal el Campestre	High	Colombia	BG sentinel	Peridomestic	24.555	84.7	Aedes aegypti	female	unfed
1.2.P	1342	COLPOBFILPORMAY2	IND-162	2019-05-09	Portal el Campestre	High	Colombia	BG sentinel	Peridomestic	24.916	83.6	Aedes aegypti	female	unfed
1.1.P	1343	COLPOBFILPORMAY1	IND-163	2019-05-09	Portal el Campestre	High	Colombia	BG sentinel	Peridomestic	24.463	84.99	Aedes aegypti	female	unfed
1.8.I.Al	1344	COLPOBFILPORMAY8	IND-164	2019-05-09	Portal el Campestre	High	Colombia	Aspirator	Intradomestic	25.439	86.53	Aedes aegypti	female	fed
1.6.I	1345	COLPOBFILPORMAY6	IND-165	2019-05-09	Portal el Campestre	High	Colombia	Aspirator	Intradomestic	24.737	85.52	Aedes aegypti	female	unfed
1.2.I.albopictus	1346	COLPOBFILPORMAY2	IND-167	2019-05-09	Portal el Campestre	High	Colombia	Aspirator	Intradomestic	24.916	83.6	Aedes albopictus	female	unfed
1.3.I.Al	1347	COLPOBFILPORMAY3	IND-168	2019-05-09	Portal el Campestre	High	Colombia	Aspirator	Intradomestic	24.555	84.7	Aedes aegypti	female	fed
1.1.I	1348	COLPOBFILPORMAY1	IND-169	2019-05-09	Portal el Campestre	High	Colombia	Aspirator	Intradomestic	24.463	84.99	Aedes aegypti	female	unfed
3.7.P	1349	COLSAMRESMAY7	IND-172	2019-05-08	Reserva del campestre	High	Colombia	BG sentinel	Peridomestic	28.002	61.29	Aedes aegypti	female	unfed
3.2.P	1350	COLSAMRESMAY2	IND-173	2019-05-08	Reserva del campestre	High	Colombia	BG sentinel	Peridomestic	26.309	64.65	Aedes aegypti	female	unfed
3.5.P	1351	COLSAMRESMAY5	IND-174	2019-05-08	Reserva del campestre	High	Colombia	BG sentinel	Peridomestic	27.973	61.79	Aedes aegypti	female	unfed
3.1.I	1352	COLSAMRESMAY1	IND-175	2019-05-08	Reserva del campestre	High	Colombia	Aspirator	Intradomestic	25.456	67.84	Aedes aegypti	female	unfed
3.8.P	1353	COLSAMRESMAY8	IND-176	2019-05-08	Reserva del campestre	High	Colombia	Aspirator	Peridomestic	28.582	58.18	Aedes aegypti	female	unfed
4.6.I	1354	COLVERMAY6	IND-177	2019-05-07	Versalles	Low	Colombia	BG sentinel	Intradomestic	27.702	59.69	Aedes aegypti	female	unfed
4.5.P	1355	COLVERMAY5	IND-178	2019-05-07	Versalles	Low	Colombia	resting	Peridomestic	27.583	58.68	Aedes aegypti	female	unfed
4.8.I	1356	COLVERMAY8	IND-179	2019-05-07	Versalles	Low	Colombia	BG sentinel	Intradomestic	27.747	59.29	Aedes aegypti	female	unfed
4.2.P	1357	COLVERMAY2	IND-180	2019-05-07	Versalles	Low	Colombia	Aspirator	Peridomestic	27.674	59.01	Aedes aegypti	female	unfed
4.2.I.AL	1358	COLVERMAY2	IND-181	2019-05-07	Versalles	Low	Colombia	Aspirator	Intradomestic	27.674	59.01	Aedes aegypti	female	fed
2.5.I.Al	1359	COLCOMMAY5	G-139	2019-05-10	Ciudadela Comfenalco	Low	Colombia	Aspirator	Intradomestic	22.085	96.77	Aedes aegypti	female	unfed
2.7.I.Al	1360	COLCOMMAY7	G-140	2019-05-10	Ciudadela Comfenalco	Low	Colombia	Aspirator	Intradomestic	21.686	97.16	Aedes aegypti	female	unfed
1.6.I.Al	1361	COLPOBFILPORMAY6	G-141	2019-05-09	Portal el Campestre	High	Colombia	Aspirator	Intradomestic	24.737	85.52	Aedes aegypti	female	unfed
4.3.I.Al	1362	COLVERMAY3	G-142	2019-05-07	Versalles	Low	Colombia	Aspirator	Intradomestic	27.596	62.99	Aedes aegypti	female	unfed
4.3.I.Al	1363	COLVERMAY3	G-143	2019-05-07	Versalles	Low	Colombia	Aspirator	Intradomestic	27.596	62.99	Aedes aegypti	female	unfed
4.3.I.Al	1364	COLVERMAY3	G-144	2019-05-07	Versalles	Low	Colombia	Aspirator	Intradomestic	27.596	62.99	Aedes aegypti	female	unfed
4.3.I.Al	1365	COLVERMAY3	G-145	2019-05-07	Versalles	Low	Colombia	Aspirator	Intradomestic	27.596	62.99	Aedes aegypti	female	unfed
4.3.I.Al	1366	COLVERMAY3	G-146	2019-05-07	Versalles	Low	Colombia	Aspirator	Intradomestic	27.596	62.99	Aedes aegypti	female	unfed
4.4.I.Al	1367	COLVERMAY4	G-147	2019-05-07	Versalles	Low	Colombia	Aspirator	Intradomestic	27.606	58.61	Aedes aegypti	female	unfed
4.1.I.Al	1368	COLVERMAY1	G-148	2019-05-07	Versalles	Low	Colombia	Aspirator	Intradomestic	27.637	74.63	Aedes aegypti	female	unfed
1.4.I.Al	1369	COLPOBFILPORMAY4	P-128	2019-05-09	Portal el Campestre	High	Colombia	Aspirator	Intradomestic	26.15	80.8	Aedes aegypti	female	fed
1.4.I.Al	1370	COLPOBFILPORMAY4	P-128	2019-05-09	Portal el Campestre	High	Colombia	Aspirator	Intradomestic	26.15	80.8	Aedes aegypti	female	unfed
1.4.I.Al	1371	COLPOBFILPORMAY4	P-128	2019-05-09	Portal el Campestre	High	Colombia	Aspirator	Intradomestic	26.15	80.8	Aedes aegypti	female	unfed
1.4.I.Al	1372	COLPOBFILPORMAY4	P-128	2019-05-09	Portal el Campestre	High	Colombia	Aspirator	Intradomestic	26.15	80.8	Aedes aegypti	female	unfed
2.7.I	1373	COLCOMMAY7	P-129	2019-05-11	Ciudadela Comfenalco	Low	Colombia	Aspirator	Intradomestic	21.686	97.16	Aedes aegypti	female	unfed
2.7.I	1374	COLCOMMAY7	P-129	2019-05-10	Ciudadela Comfenalco	Low	Colombia	BG sentinel	Intradomestic	21.686	97.16	Aedes aegypti	female	unfed
2.7.I.Al	1375	COLCOMMAY7	P-129	2019-05-10	Ciudadela Comfenalco	Low	Colombia	Aspirator	Intradomestic	21.686	97.16	Aedes aegypti	female	fed
1.5.I	1376	COLPOBFILPORMAY5	P-130	2019-05-09	Portal el Campestre	High	Colombia	Aspirator	Intradomestic	23.912	86.51	Aedes aegypti	female	unfed
1.5.I.Al	1377	COLPOBFILPORMAY5	P-130	2019-05-09	Portal el Campestre	High	Colombia	Aspirator	Intradomestic	23.912	86.51	Aedes aegypti	female	fed
3.5.I	1378	COLSAMRESMAY5	P-131	2019-05-08	Reserva del campestre	High	Colombia	Aspirator	Intradomestic	27.973	61.79	Aedes aegypti	female	unfed
3.5.I	1379	COLSAMRESMAY5	P-131	2019-05-08	Reserva del campestre	High	Colombia	Aspirator	Intradomestic	27.973	61.79	Aedes aegypti	female	unfed
3.5.I	1380	COLSAMRESMAY5	P-131	2019-05-08	Reserva del campestre	High	Colombia	Aspirator	Intradomestic	27.973	61.79	Aedes aegypti	female	unfed
3.4.I	1381	COLSAMRESMAY4	P-132	2019-05-08	Reserva del campestre	High	Colombia	Aspirator	Intradomestic	27.155	64.13	Aedes aegypti	female	unfed
3.4.I	1382	COLSAMRESMAY4	P-132	2019-05-08	Reserva del campestre	High	Colombia	Aspirator	Intradomestic	27.155	64.13	Aedes aegypti	female	unfed
4.3.I.Al	1383	COLVERMAY3	P-133	2019-05-07	Versalles	Low	Colombia	Aspirator	Intradomestic	27.596	62.99	Aedes aegypti	female	fed
4.3.I.Al	1384	COLVERMAY3	P-133	2019-05-07	Versalles	Low	Colombia	Aspirator	Intradomestic	27.596	62.99	Aedes aegypti	female	fed
4.3.I	1385	COLVERMAY3	P-133	2019-05-07	Versalles	Low	Colombia	Aspirator	Intradomestic	27.596	62.99	Aedes aegypti	female	unfed
4.1.I	1386	COLVERMAY1	P-134	2019-05-07	Versalles	Low	Colombia	Aspirator	Intradomestic	27.637	74.63	Aedes aegypti	female	unfed
4.1.I	1387	COLVERMAY1	P-134	2019-05-07	Versalles	Low	Colombia	Aspirator	Intradomestic	27.637	74.63	Aedes aegypti	female	unfed
4.1.I.Al	1388	COLVERMAY1	P-134	2019-05-07	Versalles	Low	Colombia	Aspirator	Intradomestic	27.637	74.63	Aedes aegypti	female	fed
4.1.I.Al	1389	COLVERMAY1	P-134	2019-05-07	Versalles	Low	Colombia	Aspirator	Intradomestic	27.637	74.63	Aedes aegypti	female	fed
4.5.I.Al	1390	COLVERMAY5	P-135	2019-05-07	Versalles	Low	Colombia	Aspirator	Intradomestic	27.583	58.68	Aedes aegypti	female	fed
4.5.I.Al	1391	COLVERMAY5	P-135	2019-05-07	Versalles	Low	Colombia	Aspirator	Intradomestic	27.583	58.68	Aedes aegypti	female	fed
4.5.I.Al	1392	COLVERMAY5	P-135	2019-05-07	Versalles	Low	Colombia	Aspirator	Intradomestic	27.583	58.68	Aedes aegypti	female	fed
4.5.I.Al	1393	COLVERMAY5	P-135	2019-05-07	Versalles	Low	Colombia	Aspirator	Intradomestic	27.583	58.68	Aedes aegypti	female	fed
4.5.I	1394	COLVERMAY5	P-135	2019-05-07	Versalles	Low	Colombia	Aspirator	Intradomestic	27.583	58.68	Aedes aegypti	female	unfed
4.5.I	1395	COLVERMAY5	P-135	2019-05-07	Versalles	Low	Colombia	Aspirator	Intradomestic	27.583	58.68	Aedes aegypti	female	unfed
4.5.I	1396	COLVERMAY5	P-135	2019-05-07	Versalles	Low	Colombia	Aspirator	Intradomestic	27.583	58.68	Aedes aegypti	female	unfed
4.5.I	1397	COLVERMAY5	P-135	2019-05-07	Versalles	Low	Colombia	Aspirator	Intradomestic	27.583	58.68	Aedes aegypti	female	unfed
4.5.I.Al	1398	COLVERMAY5	P-135	2019-05-07	Versalles	Low	Colombia	Aspirator	Intradomestic	27.583	58.68	Aedes aegypti	female	fed
4.5.I.Al	1399	COLVERMAY5	P-135	2019-05-07	Versalles	Low	Colombia	Aspirator	Intradomestic	27.583	58.68	Aedes aegypti	female	fed
4.5.I	1400	COLVERMAY5	P-135	2019-05-07	Versalles	Low	Colombia	BG sentinel	Intradomestic	27.583	58.68	Aedes aegypti	female	unfed
4.5.I	1401	COLVERMAY5	P-135	2019-05-07	Versalles	Low	Colombia	BG sentinel	Intradomestic	27.583	58.68	Aedes aegypti	female	unfed
4.5.I	1402	COLVERMAY5	P-135	2019-05-07	Versalles	Low	Colombia	BG sentinel	Intradomestic	27.583	58.68	Aedes aegypti	female	unfed
4.5.I	1403	COLVERMAY5	P-135	2019-05-07	Versalles	Low	Colombia	BG sentinel	Intradomestic	27.583	58.68	Aedes aegypti	female	unfed
1.7.P	1404	COLPOBFILPORMAY7	P-136	2019-05-09	Portal el Campestre	High	Colombia	Aspirator	Peridomestic	25.189	83.23	Aedes aegypti	female	unfed
1.7.P	1405	COLPOBFILPORMAY7	P-136	2019-05-09	Portal el Campestre	High	Colombia	Aspirator	Peridomestic	25.189	83.23	Aedes aegypti	female	unfed
1.5.P	1406	COLPOBFILPORMAY5	P-138	2019-05-09	Portal el Campestre	High	Colombia	BG sentinel	Peridomestic	23.912	86.51	Aedes aegypti	female	unfed
1.5.P	1407	COLPOBFILPORMAY5	P-138	2019-05-09	Portal el Campestre	High	Colombia	BG sentinel	Peridomestic	23.912	86.51	Aedes aegypti	female	unfed
1.5.P	1408	COLPOBFILPORMAY5	P-138	2019-05-09	Portal el Campestre	High	Colombia	BG sentinel	Peridomestic	23.912	86.51	Aedes aegypti	female	unfed
1.5.P	1409	COLPOBFILPORMAY5	P-138	2019-05-09	Portal el Campestre	High	Colombia	BG sentinel	Peridomestic	23.912	86.51	Aedes aegypti	female	unfed
2.3.I	1410	COLCOMMAY3	P-139	2019-05-10	Ciudadela Comfenalco	Low	Colombia	BG sentinel	Intradomestic	22.659	95.21	Aedes aegypti	female	unfed
2.3.I	1411	COLCOMMAY3	P-139	2019-05-10	Ciudadela Comfenalco	Low	Colombia	BG sentinel	Intradomestic	22.659	95.21	Aedes aegypti	female	unfed
3.4.P	1412	COLSAMRESMAY4	P-140	2019-05-08	Reserva del campestre	High	Colombia	BG sentinel	Peridomestic	27.155	64.13	Aedes aegypti	female	unfed
3.4.P	1413	COLSAMRESMAY4	P-140	2019-05-08	Reserva del campestre	High	Colombia	BG sentinel	Peridomestic	27.155	64.13	Aedes aegypti	female	unfed
4.1.P	1414	COLVERMAY1	P-141	2019-05-07	Versalles	Low	Colombia	BG sentinel	Peridomestic	27.637	74.63	Aedes aegypti	female	unfed
4.1.P	1415	COLVERMAY1	P-141	2019-05-07	Versalles	Low	Colombia	BG sentinel	Peridomestic	27.637	74.63	Aedes aegypti	female	unfed
1.1.I	1416	COLPOBFILPORMAY1	n/a	2019-05-09	Portal el Campestre	High	Colombia	Aspirator	Intradomestic	24.463	84.99	Aedes aegypti	male	n/a
1.2.I	1417	COLPOBFILPORMAY2	n/a	2019-05-09	Portal el Campestre	High	Colombia	Aspirator	Intradomestic	24.916	83.6	Aedes aegypti	male	n/a
1.5.I	1418	COLPOBFILPORMAY5	n/a	2019-05-09	Portal el Campestre	High	Colombia	Aspirator	Intradomestic	23.91	86.51	Aedes aegypti	male	n/a
1.7.P	1419	COLPOBFILPORMAY7	n/a	2019-05-09	Portal el Campestre	High	Colombia	Aspirator	Intradomestic	25.189	83.23	Aedes aegypti	male	n/a
1.7.P	1420	COLPOBFILPORMAY7	n/a	2019-05-09	Portal el Campestre	High	Colombia	Aspirator	Intradomestic	25.19	83.23	Aedes aegypti	male	n/a
1.6.I	1421	COLPOBFILPORMAY6	n/a	2019-05-09	Portal el Campestre	High	Colombia	Aspirator	Intradomestic	24.737	85.52	Aedes aegypti	male	n/a
1.8.I.Al	1422	COLPOBFILPORMAY8	n/a	2019-05-09	Portal el Campestre	High	Colombia	Aspirator	Intradomestic	25.439	86.53	Aedes aegypti	male	n/a
1.1.P	1423	COLPOBFILPORMAY1	n/a	2019-05-09	Portal el Campestre	High	Colombia	BG sentinel	Peridomestic	24.463	84.99	Aedes aegypti	male	n/a
1.1.P	1424	COLPOBFILPORMAY1	n/a	2019-05-09	Portal el Campestre	High	Colombia	BG sentinel	Peridomestic	24.463	84.99	Aedes aegypti	male	n/a
1.1.P	1425	COLPOBFILPORMAY1	n/a	2019-05-09	Portal el Campestre	High	Colombia	BG sentinel	Peridomestic	24.463	84.99	Aedes aegypti	male	n/a
1.4.I.Al	1426	COLPOBFILPORMAY4	n/a	2019-05-09	Portal el Campestre	High	Colombia	Aspirator	Intradomestic	26.15	80.8	Aedes aegypti	male	n/a
1.4.I.Al	1427	COLPOBFILPORMAY4	n/a	2019-05-09	Portal el Campestre	High	Colombia	Aspirator	Intradomestic	26.15	80.8	Aedes aegypti	male	n/a
1.4.I.Al	1428	COLPOBFILPORMAY4	n/a	2019-05-09	Portal el Campestre	High	Colombia	Aspirator	Intradomestic	26.15	80.8	Aedes aegypti	male	n/a
1.8.P	1429	COLPOBFILPORMAY8	n/a	2019-05-10	Portal el Campestre	High	Colombia	Aspirator	Peridomestic	25.439	86.53	Aedes aegypti	male	n/a
1.8.P	1430	COLPOBFILPORMAY8	n/a	2019-05-10	Portal el Campestre	High	Colombia	Aspirator	Peridomestic	25.439	86.53	Aedes aegypti	male	n/a
1.8.P	1431	COLPOBFILPORMAY8	n/a	2019-05-10	Portal el Campestre	High	Colombia	Aspirator	Peridomestic	25.439	86.53	Aedes aegypti	male	n/a
2.1.P.Al	1432	COLCOMMAY1	n/a	2019-05-10	Ciudadela Comfenalco	Low	Colombia	Aspirator	Peridomestic	22.106	94.74	Aedes aegypti	male	n/a
2.7.I	1433	COLCOMMAY7	n/a	2019-05-10	Ciudadela Comfenalco	Low	Colombia	BG sentinel	Intradomestic	21.686	97.16	Aedes aegypti	male	n/a
2.5.I.Al	1434	COLCOMMAY5	n/a	2019-05-10	Ciudadela Comfenalco	Low	Colombia	Aspirator	Intradomestic	22.085	96.77	Aedes aegypti	male	n/a
2.2.I	1435	COLCOMMAY2	n/a	2019-05-10	Ciudadela Comfenalco	Low	Colombia	Aspirator	Intradomestic	21.867	97.64	Aedes aegypti	male	n/a
2.1.I	1436	COLCOMMAY1	n/a	2019-05-10	Ciudadela Comfenalco	Low	Colombia	Aspirator	Intradomestic	22.106	94.74	Aedes aegypti	male	n/a
3.8.P	1437	COLSAMRESMAY8	n/a	2019-05-08	Reserva del Campestre	High	Colombia	Aspirator	Peridomestic	28.582	58.18	Aedes aegypti	male	n/a
3.8.P	1438	COLSAMRESMAY8	n/a	2019-05-08	Reserva del Campestre	High	Colombia	Aspirator	Peridomestic	28.582	58.18	Aedes aegypti	male	n/a
3.8.P	1439	COLSAMRESMAY8	n/a	2019-05-08	Reserva del Campestre	High	Colombia	Aspirator	Peridomestic	28.582	58.18	Aedes aegypti	male	n/a
3.4.I	1440	COLSAMRESMAY4	n/a	2019-05-08	Reserva del Campestre	High	Colombia	Aspirator	Intradomestic	27.155	64.13	Aedes aegypti	male	n/a
3.5.P	1441	COLSAMRESMAY5	n/a	2019-05-08	Reserva del Campestre	High	Colombia	BG sentinel	Peridomestic	27.973	61.79	Aedes aegypti	male	n/a
3.5.P	1442	COLSAMRESMAY5	n/a	2019-05-08	Reserva del Campestre	High	Colombia	BG sentinel	Peridomestic	27.973	61.79	Aedes aegypti	male	n/a
3.2.I	1443	COLSAMRESMAY2	n/a	2019-05-08	Reserva del Campestre	High	Colombia	Aspirator	Intradomestic	26.309	64.65	Aedes aegypti	male	n/a
3.6.I	1444	COLSAMRESMAY6	n/a	2019-05-08	Reserva del Campestre	High	Colombia	Aspirator	Intradomestic	26.457	64.17	Aedes aegypti	male	n/a
3.8.I	1445	COLSAMRESMAY8	n/a	2019-05-08	Reserva del Campestre	High	Colombia	Aspirator	Intradomestic	28.582	58.18	Aedes aegypti	male	n/a
3.8.I	1446	COLSAMRESMAY8	n/a	2019-05-08	Reserva del Campestre	High	Colombia	Aspirator	Intradomestic	28.582	58.18	Aedes aegypti	male	n/a
3.7.I	1447	COLSAMRESMAY7	n/a	2019-05-08	Reserva del Campestre	High	Colombia	Aspirator	Intradomestic	28.002	61.29	Aedes aegypti	male	n/a
4.5.I.Al	1448	COLVERMAY5	n/a	2019-05-07	Versalles	Low	Colombia	Aspirator	Intradomestic	27.58	58.68	Aedes aegypti	male	n/a
4.5.I.Al	1449	COLVERMAY5	n/a	2019-05-07	Versalles	Low	Colombia	Aspirator	Intradomestic	27.58	58.68	Aedes aegypti	male	n/a
4.5.I.Al	1450	COLVERMAY5	n/a	2019-05-07	Versalles	Low	Colombia	Aspirator	Intradomestic	27.58	58.68	Aedes aegypti	male	n/a
4.5.I.Al	1451	COLVERMAY5	n/a	2019-05-07	Versalles	Low	Colombia	Aspirator	Intradomestic	27.58	58.68	Aedes aegypti	male	n/a
4.5.I.Al	1452	COLVERMAY5	n/a	2019-05-07	Versalles	Low	Colombia	Aspirator	Intradomestic	27.58	58.68	Aedes aegypti	male	n/a
4.5.I.Al	1453	COLVERMAY5	n/a	2019-05-07	Versalles	Low	Colombia	Aspirator	Intradomestic	27.58	58.68	Aedes aegypti	male	n/a
4.5.I.Al	1454	COLVERMAY5	n/a	2019-05-07	Versalles	Low	Colombia	Aspirator	Intradomestic	27.58	58.68	Aedes aegypti	male	n/a
4.5.I.Al	1455	COLVERMAY5	n/a	2019-05-07	Versalles	Low	Colombia	Aspirator	Intradomestic	27.58	58.68	Aedes aegypti	male	n/a
4.5.I.Al	1456	COLVERMAY5	n/a	2019-05-07	Versalles	Low	Colombia	Aspirator	Intradomestic	27.58	58.68	Aedes aegypti	male	n/a
4.1.I	1457	COLVERMAY1	n/a	2019-05-07	Versalles	Low	Colombia	Aspirator	Intradomestic	27.64	74.63	Aedes aegypti	male	n/a
4.1.I	1458	COLVERMAY1	n/a	2019-05-07	Versalles	Low	Colombia	Aspirator	Intradomestic	27.64	74.63	Aedes aegypti	male	n/a
4.1.I	1459	COLVERMAY1	n/a	2019-05-07	Versalles	Low	Colombia	Aspirator	Intradomestic	27.64	74.63	Aedes aegypti	male	n/a
4.1.I	1460	COLVERMAY1	n/a	2019-05-07	Versalles	Low	Colombia	Aspirator	Intradomestic	27.64	74.63	Aedes aegypti	male	n/a
4.1.I	1461	COLVERMAY1	n/a	2019-05-07	Versalles	Low	Colombia	Aspirator	Intradomestic	27.64	74.63	Aedes aegypti	male	n/a
4.2.I.Al	1462	COLVERMAY2	n/a	2019-05-07	Versalles	Low	Colombia	Aspirator	Intradomestic	27.674	59.01	Aedes aegypti	male	n/a
4.2.I.Al	1463	COLVERMAY2	n/a	2019-05-07	Versalles	Low	Colombia	Aspirator	Intradomestic	27.674	59.01	Aedes aegypti	male	n/a
4.1.P	1464	COLVERMAY1	n/a	2019-05-07	Versalles	Low	Colombia	BG sentinel	Peridomestic	27.64	74.63	Aedes aegypti	male	n/a
4.2.P	1465	COLVERMAY2	n/a	2019-05-07	Versalles	Low	Colombia	Aspirator	Peridomestic	27.674	59.01	Aedes aegypti	male	n/a
4.2.P	1466	COLVERMAY2	n/a	2019-05-07	Versalles	Low	Colombia	Aspirator	Peridomestic	27.674	59.01	Aedes aegypti	male	n/a
4.3.I.Al	1467	COLVERMAY3	n/a	2019-05-07	Versalles	Low	Colombia	Aspirator	Intradomestic	27.596	62.99	Aedes aegypti	male	n/a
4.7.P	1468	COLVERMAY7	n/a	2019-05-07	Versalles	Low	Colombia	CDC	Peridomestic	27.546	58.74	Aedes aegypti	male	n/a
4.3.I	1469	COLVERMAY3	n/a	2019-05-07	Versalles	Low	Colombia	BG sentinel	Intradomestic	27.596	62.99	Aedes aegypti	male	n/a
4.1.P	1470	COLVERMAY1	n/a	2019-05-07	Versalles	Low	Colombia	Aspirator	Peridomestic	27.64	74.63	Aedes aegypti	male	n/a

## Sheet: Table S3
Additional file 2: Table S3. Household questionnaire data, Ibagué, Colombia.
Household ID	Collection date (YYYYMMDD)	Neighborhood name	Locality (Department, City)	Country	Number of inhabitants	Electricity service	Water service	Sewer service	Ceiling material	Wall material	Floor material	Years have lived in the house	Own or rent house	TV	Freedge	Air conditioning	Computer	Motorcycle	Car
COLPOBFILPORJUN1	2018-06-24	El Poblado	Tolima, Ibagué	Colombia	3	Yes	Water service	Sewer service	Permanent	Solid	Permanent	5	Own	Yes	Yes	Yes	Yes	Yes	Yes
COLPOBFILPORJUN3	2018-06-23	El Poblado	Tolima, Ibagué	Colombia	1	Yes	Water service	Sewer service	Permanent	Solid	Permanent	29	Own	Yes	Yes	No	No	No	Yes
COLPOBFILPORJUN4	2018-06-23	El Poblado	Tolima, Ibagué	Colombia	4	Yes	Water service	Sewer service	Permanent	Solid	Permanent	32	Own	Yes	Yes	No	Yes	No	Yes
COLPOBFILPORJUN5	2018-06-23	El Poblado	Tolima, Ibagué	Colombia	3	Yes	Water service	Sewer service	Permanent	Solid	Permanent	17	Own	Yes	Yes	No	Yes	No	Yes
COLPOBFILPORJUN6	2018-06-23	El Poblado	Tolima, Ibagué	Colombia	3	Yes	Water service	Sewer service	Permanent	Solid	Permanent	12	Own	Yes	Yes	No	Yes	Yes	Yes
COLPOBFILPORJUN7	2018-06-24	El Poblado	Tolima, Ibagué	Colombia	1	Yes	Water service	Sewer service	Permanent	Solid	Permanent	34	Own	Yes	Yes	No	Yes	No	Yes
COLPOBFILPORJUN8	2018-06-23	El Poblado	Tolima, Ibagué	Colombia	3	Yes	Water service	Sewer service	Permanent	Solid	Permanent	35	Own	Yes	Yes	No	Yes	No	Yes
COLCOMJUN1	2018-06-24	Ciudadela Comfenalco	Tolima, Ibagué	Colombia	4	Yes	Water service	Sewer service	Permanent	Solid	Permanent	10	Own	Yes	Yes	No	Yes	Yes	No
COLCOMJUN2	2018-06-24	Ciudadela Comfenalco	Tolima, Ibagué	Colombia	5	Yes	Water service	Sewer service	Permanent	Solid	Permanent	21	Own	Yes	Yes	No	Yes	Yes	No
COLCOMJUN3	2018-06-25	Ciudadela Comfenalco	Tolima, Ibagué	Colombia	3	Yes	Water service	Sewer service	Permanent	Solid	Permanent	20	Own	Yes	Yes	No	Yes	No	No
COLCOMJUN4	2018-06-25	Ciudadela Comfenalco	Tolima, Ibagué	Colombia	2	Yes	Water service	Sewer service	Permanent	Solid	Permanent	19	Own	Yes	Yes	No	Yes	No	Yes
COLCOMJUN5	2018-06-25	Ciudadela Comfenalco	Tolima, Ibagué	Colombia	2	Yes	Water service	Sewer service	Permanent	Solid	Permanent	2	Own	Yes	Yes	No	No	No	No
COLCOMJUN6	2018-06-25	Ciudadela Comfenalco	Tolima, Ibagué	Colombia	4	Yes	Water service	Sewer service	Permanent	Solid	Permanent	12	Own	Yes	Yes	No	No	No	Yes
COLCOMJUN7	2018-06-25	Ciudadela Comfenalco	Tolima, Ibagué	Colombia	3	Yes	Water service	Sewer service	Permanent	Solid	Permanent	15	Own	Yes	Yes	No	Yes	Yes	Yes
COLCOMJUN8	2018-06-25	Ciudadela Comfenalco	Tolima, Ibagué	Colombia	1	Yes	Water service	Sewer service	Permanent	Solid	Permanent	20	Own	Yes	Yes	No	No	No	No
COLSAMRESJUN2	2018-06-26	La Samaria	Tolima, Ibagué	Colombia	5	Yes	Water service	Sewer service	Permanent	Solid	Permanent	No data	Rent	Yes	Yes	Yes	Yes	No	Yes
COLSAMRESJUN3	2018-06-26	La Samaria	Tolima, Ibagué	Colombia	2	Yes	Water service	Sewer service	Permanent	Solid	Permanent	No data	Rent	Yes	Yes	Yes	Yes	No	Yes
COLSAMRESJUN4	2018-06-26	La Samaria	Tolima, Ibagué	Colombia	6	Yes	Water service	Sewer service	Permanent	Solid	Permanent	3	Own	Yes	Yes	No	Yes	No	Yes
COLSAMRESJUN5	2018-06-26	La Samaria	Tolima, Ibagué	Colombia	2	Yes	Water service	Sewer service	Permanent	Solid	Permanent	5	Own	Yes	Yes	No	Yes	No	Yes
COLSAMRESJUN6	2018-06-26	La Samaria	Tolima, Ibagué	Colombia	5	Yes	Water service	Sewer service	Permanent	Solid	Permanent	4	Own	Yes	Yes	Yes	Yes	No	Yes
COLVERJUN1	2018-06-27	Versalles	Tolima, Ibagué	Colombia	6	Yes	Water service	Sewer service	Permanent	Solid	Permanent	38	Own	Yes	Yes	No	No	Yes	No
COLVERJUN2	2018-06-27	Versalles	Tolima, Ibagué	Colombia	3	Yes	Water service	Sewer service	Permanent	Solid	Permanent	34	Own	Yes	Yes	No	No	No	No
COLVERJUN3	2018-06-27	Versalles	Tolima, Ibagué	Colombia	7	Yes	Water service	Sewer service	Permanent	Solid	Permanent	39	Own	Yes	Yes	No	Yes	No	Yes
COLVERJUN4	2018-06-27	Versalles	Tolima, Ibagué	Colombia	2	Yes	Water service	Sewer service	Permanent	Solid	Permanent	59	Own	Yes	Yes	No	No	No	No
COLVERJUN5	2018-06-27	Versalles	Tolima, Ibagué	Colombia	2	Yes	Water service	Sewer service	Permanent	Solid	Permanent	67	Own	Yes	Yes	No	No	No	No
COLVERJUN6	2018-06-27	Versalles	Tolima, Ibagué	Colombia	6	Yes	Water service	Sewer service	Temporal	Temporal	Rudimentary	18	Own	No	Yes	No	No	No	No
COLVERJUN7	2018-06-27	Versalles	Tolima, Ibagué	Colombia	7	Yes	Water service	Sewer service	Permanent	Solid	Permanent	5	Rent	Yes	Yes	No	Yes	Yes	Yes
COLVERJUN8	2018-06-27	Versalles	Tolima, Ibagué	Colombia	4	Yes	Water service	Sewer service	Permanent	Solid	Permanent	52	Own	Yes	Yes	No	Yes	No	No
COLPOBFILPORJUL1	2018-07-26	El Poblado	Tolima, Ibagué	Colombia	2	Yes	Water service	Sewer service	Permanent	Solid	Permanent	2	Rent	Yes	Yes	No	Yes	No	Yes
COLPOBFILPORJUL2	2018-07-26	El Poblado	Tolima, Ibagué	Colombia	3	Yes	Water service	Sewer service	Permanent	Solid	Permanent	35	Own	Yes	Yes	No	Yes	No	Yes
COLPOBFILPORJUL3	2018-07-26	El poblado	Tolima, Ibagué	Colombia	5	Yes	Water service	Sewer service	Permanent	Solid	Permanent	10	Rent	Yes	Yes	No	Yes	No	Yes
COLPOBFILPORJUL4	2018-07-26	El Poblado	Tolima, Ibagué	Colombia	2	Yes	Water service	Sewer service	Permanent	Solid	Permanent	35	Own	Yes	Yes	No	Yes	No	No
COLPOBFILPORJUL5	2018-07-27	El poblado	Tolima, Ibagué	Colombia	4	Yes	Water service	Sewer service	Permanent	Solid	Permanent	10	Own	Yes	Yes	No	Yes	Yes	Yes
COLPOBFILPORJUL6	2018-07-26	El Poblado	Tolima, Ibagué	Colombia	4	Yes	Water service	Sewer service	Permanent	Solid	Permanent	3	Own	Yes	Yes	Yes	Yes	No	Yes
COLPOBFILPORJUL7	2018-07-26	El Poblado	Tolima, Ibagué	Colombia	3	Yes	Water service	Sewer service	Permanent	Solid	Permanent	20	Own	Yes	Yes	No	Yes	No	Yes
COLPOBFILPORJUL8	2018-07-26	El Poblado	Tolima, Ibagué	Colombia	4	Yes	Water service	Sewer service	Permanent	Solid	Permanent	32	Own	Yes	Yes	Yes	Yes	No	Yes
COLCOMJUL1	2018-07-29	Ciudadela Comfenalco	Tolima, Ibagué	Colombia	3	Yes	Water service	Sewer service	Permanent	Solid	Permanent	60	Own	Yes	Yes	No	Yes	Yes	Yes
COLCOMJUL2	2018-07-28	Ciudadela Comfenalco	Tolima, Ibagué	Colombia	4	Yes	Water service	Sewer service	Permanent	Solid	Permanent	5	Own	Yes	Yes	No	Yes	Yes	Yes
COLCOMJUL3	2018-07-28	Ciudadela Comfenalco	Tolima, Ibagué	Colombia	2	Yes	Water service	Sewer service	Permanent	Solid	Permanent	12	Own	Yes	Yes	No	No	No	No
COLCOMJUL4	2018-07-28	Ciudadela Comfenalco	Tolima, Ibagué	Colombia	1	Yes	Water service	Sewer service	Permanent	Solid	Permanent	8	Own	Yes	Yes	No	No	No	No
COLCOMJUL5	2018-07-28	Ciudadela Comfenalco	Tolima, Ibagué	Colombia	4	Yes	Water service	Sewer service	Permanent	Solid	Permanent	17	Own	Yes	Yes	No	Yes	Yes	Yes
COLCOMJUL6	2018-07-28	Ciudadela Comfenalco	Tolima, Ibagué	Colombia	3	Yes	Water service	Sewer service	Permanent	Solid	Permanent	No data	Rent	Yes	Yes	No	Yes	Yes	No
COLCOMJUL7	2018-07-28	Ciudadela Comfenalco	Tolima, Ibagué	Colombia	3	Yes	Water service	Sewer service	Permanent	Solid	Permanent	30	Own	Yes	Yes	No	Yes	Yes	Yes
COLCOMJUL8	2018-07-28	Ciudadela Comfenalco	Tolima, Ibagué	Colombia	5	Yes	Water service	Sewer service	Permanent	Solid	Permanent	16	Own	Yes	Yes	No	Yes	Yes	No
COLSAMRESJUL1	2018-07-25	La Samaria	Tolima, Ibagué	Colombia	3	Yes	Water service	Sewer service	Permanent	Solid	Permanent	5	Own	Yes	Yes	No	Yes	Yes	Yes
COLSAMRESJUL2	2018-07-25	La Samaria	Tolima, Ibagué	Colombia	4	Yes	Water service	Sewer service	Permanent	Solid	Permanent	3	Own	Yes	Yes	No	Yes	No	Yes
COLSAMRESJUL3	2018-07-25	la Samaria	Tolima, Ibagué	Colombia	5	Yes	Water service	Sewer service	Permanent	Solid	Permanent	4	Own	Yes	Yes	No	Yes	Yes	Yes
COLSAMRESJUL4	2018-07-25	La Samaria	Tolima, Ibagué	Colombia	4	Yes	Water service	Sewer service	Permanent	Solid	Permanent	20	Rent	Yes	Yes	No	Yes	Yes	Yes
COLSAMRESJUL5	2018-07-25	La Samaria	Tolima, Ibagué	Colombia	3	Yes	Water service	Sewer service	Permanent	Solid	Permanent	3	Own	Yes	Yes	Yes	Yes	No	Yes
COLSAMRESJUL6	2018-07-25	La Samaria	Tolima, Ibagué	Colombia	3	Yes	Water service	Sewer service	Permanent	Solid	Permanent	5	Own	Yes	Yes	Yes	Yes	No	Yes
COLSAMRESJUL7	2018-07-25	La Samaria	Tolima, Ibagué	Colombia	4	Yes	Water service	Sewer service	Permanent	Solid	Permanent	7	Own	Yes	Yes	No	Yes	No	Yes
COLSAMRESJUL8	2018-07-25	La Samaria	Tolima, Ibagué	Colombia	3	Yes	Water service	Sewer service	Permanent	Solid	Permanent	5	Own	Yes	Yes	No	Yes	No	Yes
COLVERJUL1	2018-07-28	versalles	Tolima, Ibagué	Colombia	6	Yes	Water service	Sewer service	Permanent	Solid	Permanent	10	Rent	Yes	Yes	No	No	Yes	No
COLVERJUL2	2018-07-28	Versalles	Tolima, Ibagué	Colombia	4	Yes	Water service	Sewer service	Permanent	Solid	Permanent	8	Rent	Yes	Yes	No	Yes	Yes	No
COLVERJUL3	2018-07-28	Versalles	Tolima, Ibagué	Colombia	9	Yes	Water service	Sewer service	Permanent	Solid	Permanent	23	Own	Yes	Yes	No	No	Yes	No
COLVERJUL4	2018-07-27	Versalles	Tolima, Ibagué	Colombia	4	Yes	Water service	Sewer service	Permanent	Solid	Permanent	32	Own	Yes	Yes	No	No	No	No
COLVERJUL5	2018-07-28	Versalles	Tolima, Ibagué	Colombia	4	Yes	Water service	Sewer service	Permanent	Solid	Permanent	7	Rent	Yes	Yes	No	Yes	Yes	Yes
COLVERJUL6	2018-07-28	Versalles	Tolima, Ibagué	Colombia	2	Yes	Water service	Sewer service	Permanent	Solid	Permanent	5	Rent	Yes	Yes	No	No	Yes	Yes
COLVERJUL7	2018-07-27	Versalles	Tolima, Ibagué	Colombia	3	Yes	Water service	Sewer service	Permanent	Solid	Permanent	40	Own	Yes	Yes	No	Yes	Yes	No
COLVERJUL8	2018-07-27	Versalles	Tolima, Ibagué	Colombia	3	Yes	Water service	Sewer service	Permanent	Solid	Permanent	6	Own	Yes	Yes	No	No	No	No
COLPOBFILPORAUG1	2018-09-01	El Poblado	Tolima, Ibagué	Colombia	4	Yes	Water service	Sewer service	Permanent	Solid	Permanent	5	Own	Yes	Yes	No	Yes	Yes	No
COLPOBFILPORAUG2	2018-09-01	El Poblado	Tolima, Ibagué	Colombia	2	Yes	Water service	Sewer service	Permanent	Solid	Permanent	13	Own	Yes	Yes	No	Yes	No	Yes
COLPOBFILPORAUG3	2018-09-01	El Poblado	Tolima, Ibagué	Colombia	2	Yes	Water service	Sewer service	Permanent	Solid	Permanent	2	Own	Yes	Yes	No	Yes	No	Yes
COLPOBFILPORAUG4	2018-09-01	El Poblado	Tolima, Ibagué	Colombia	2	Yes	Water service	Sewer service	Permanent	Solid	Permanent	35	Own	Yes	Yes	No	No	No	No
COLPOBFILPORAUG5	2018-08-31	El Poblado	Tolima, Ibagué	Colombia	4	Yes	Water service	Sewer service	Permanent	Solid	Permanent	3	Own	Yes	Yes	Yes	Yes	No	Yes
COLPOBFILPORAUG6	2018-08-31	El Poblado	Tolima, Ibagué	Colombia	4	Yes	Water service	Sewer service	Permanent	Solid	Permanent	1	Rent	Yes	Yes	No	Yes	No	Yes
COLPOBFILPORAUG7	2018-08-31	El Poblado	Tolima, Ibagué	Colombia	2	Yes	Water service	Sewer service	Permanent	Solid	Permanent	4	Own	Yes	Yes	No	Yes	No	Yes
COLPOBFILPORAUG8	2018-08-31	El Poblado	Tolima, Ibagué	Colombia	4	Yes	Water service	Sewer service	Permanent	Solid	Permanent	No data	Rent	Yes	Yes	Yes	Yes	No	Yes
COLCOMAUG1	2018-08-29	Ciudadela Comfenalco	Tolima, Ibagué	Colombia	4	Yes	Water service	Sewer service	Permanent	Solid	Permanent	50	Rent	Yes	Yes	No	Yes	No	No
COLCOMAUG2	2018-08-29	Ciudadela Comfenalco	Tolima, Ibagué	Colombia	7	Yes	Water service	Sewer service	Permanent	Solid	Permanent	19	Own	Yes	Yes	No	Yes	Yes	No
COLCOMAUG3	2018-08-29	Ciudadela Comfenalco	Tolima, Ibagué	Colombia	4	Yes	Water service	Sewer service	Permanent	Solid	Permanent	10	Rent	Yes	Yes	No	Yes	No	Yes
COLCOMAUG4	2018-08-29	Ciudadela Comfenalco	Tolima, Ibagué	Colombia	3	Yes	Water service	Sewer service	Permanent	Solid	Permanent	11	Own	Yes	Yes	No	Yes	Yes	Yes
COLCOMAUG5	2018-08-29	Ciudadela Comfenalco	Tolima, Ibagué	Colombia	4	Yes	Water service	Sewer service	Permanent	Solid	Permanent	20	Own	Yes	Yes	No	Yes	No	No
COLCOMAUG6	2018-08-29	Ciudadela Comfenalco	Tolima, Ibagué	Colombia	3	Yes	Water service	Sewer service	Permanent	Solid	Permanent	17	Own	Yes	Yes	No	Yes	No	Yes
COLCOMAUG7	2018-08-29	Ciudadela Comfenalco	Tolima, Ibagué	Colombia	4	Yes	Water service	Sewer service	Permanent	Solid	Permanent	18	Own	Yes	Yes	No	Yes	No	Yes
COLCOMAUG8	2018-08-29	Ciudadela Comfenalco	Tolima, Ibagué	Colombia	2	Yes	Water service	Sewer service	Permanent	Solid	Permanent	2	Own	Yes	Yes	No	Yes	No	No
COLSAMRESAUG1	2018-08-30	La Samaria	Tolima, Ibagué	Colombia	4	Yes	Water service	Sewer service	Permanent	Solid	Permanent	10	Own	Yes	Yes	Yes	No	No	Yes
COLSAMRESAUG2	2018-08-30	La Samaria	Tolima, Ibagué	Colombia	3	Yes	Water service	Sewer service	Permanent	Solid	Permanent	4	Own	Yes	Yes	No	Yes	No	Yes
COLSAMRESAUG3	2018-08-30	La Samaria	Tolima, Ibagué	Colombia	3	Yes	Water service	Sewer service	Permanent	Solid	Permanent	No data	Rent	Yes	Yes	No	Yes	No	Yes
COLSAMRESAUG4	2018-08-30	La Samaria	Tolima, Ibagué	Colombia	4	Yes	Water service	Sewer service	Permanent	Solid	Permanent	10	Own	Yes	Yes	No	No	No	Yes
COLSAMRESAUG5	2018-08-30	La Samaria	Tolima, Ibagué	Colombia	5	Yes	Water service	Sewer service	Permanent	Solid	Permanent	3	Own	Yes	Yes	No	Yes	No	Yes
COLSAMRESAUG6	2018-08-31	La Samaria	Tolima, Ibagué	Colombia	4	Yes	Water service	Sewer service	Permanent	Solid	Permanent	2	Own	Yes	Yes	Yes	Yes	No	Yes
COLSAMRESAUG7	2018-08-31	La Samaria	Tolima, Ibagué	Colombia	4	Yes	Water service	Sewer service	Permanent	Solid	Permanent	4	Own	Yes	Yes	No	Yes	Yes	Yes
COLVERAUG1	2018-09-02	Versalles	Tolima, Ibagué	Colombia	4	Yes	Water service	Sewer service	Permanent	Solid	Permanent	30	Own	Yes	Yes	No	Yes	Yes	No
COLVERAUG2	2018-09-02	Versalles	Tolima, Ibagué	Colombia	2	Yes	Water service	Sewer service	Permanent	Solid	Permanent	13	Rent	Yes	Yes	No	Yes	No	No
COLVERAUG3	2018-09-02	Versalles	Tolima, Ibagué	Colombia	8	Yes	Water service	Sewer service	Permanent	Solid	Permanent	40	Own	Yes	Yes	No	Yes	Yes	No
COLVERAUG4	2018-09-02	Versalles	Tolima, Ibagué	Colombia	6	Yes	Water service	Sewer service	Permanent	Solid	Permanent	63	Own	Yes	Yes	No	No	Yes	No
COLVERAUG5	2018-09-01	Versalles	Tolima, Ibagué	Colombia	4	Yes	Water service	Sewer service	Permanent	Solid	Permanent	9	Own	Yes	Yes	No	No	No	Yes
COLVERAUG6	2018-09-01	Versalles	Tolima, Ibagué	Colombia	4	Yes	Water service	Sewer service	Permanent	Solid	Permanent	20	Own	Yes	Yes	No	Yes	Yes	No
COLVERAUG7	2018-09-01	Versalles	Tolima, Ibagué	Colombia	3	Yes	Water service	Sewer service	Permanent	Solid	Permanent	12	Own	Yes	Yes	No	No	No	No
COLVERAUG8	2018-09-01	Versalles	Tolima, Ibagué	Colombia	7	Yes	Water service	Sewer service	Permanent	Solid	Permanent	48	Own	Yes	Yes	No	Yes	No	No
COLPOBFILPORSEP1	2018-09-22	El Poblado	Tolima, Ibagué	Colombia	2	Yes	Water service	Sewer service	Permanent	Solid	Permanent	10	Rent	Yes	Yes	No	Yes	No	Yes
COLPOBFILPORSEP2	2018-09-22	El Poblado	Tolima, Ibagué	Colombia	3	Yes	Water service	Sewer service	Permanent	Solid	Permanent	10	Rent	Yes	Yes	No	Yes	No	Yes
COLPOBFILPORSEP3	2018-09-21	El Poblado	Tolima, Ibagué	Colombia	2	Yes	Water service	Sewer service	Permanent	Solid	Permanent	2	Own	Yes	Yes	No	No	No	Yes
COLPOBFILPORSEP4	2018-09-21	El Poblado	Tolima, Ibagué	Colombia	1	Yes	Water service	Sewer service	Permanent	Solid	Permanent	35	Own	Yes	Yes	No	Yes	No	Yes
COLPOBFILPORSEP5	2018-09-21	El Poblado	Tolima, Ibagué	Colombia	5	Yes	Water service	Sewer service	Permanent	Solid	Permanent	8	Own	Yes	Yes	No	Yes	No	Yes
COLPOBFILPORSEP6	2018-09-21	El Poblado	Tolima, Ibagué	Colombia	2	Yes	Water service	Sewer service	Permanent	Solid	Permanent	3	Own	Yes	Yes	No	Yes	No	Yes
COLPOBFILPORSEP7	2018-09-21	El Poblado	Tolima, Ibagué	Colombia	5	Yes	Water service	Sewer service	Permanent	Solid	Permanent	9	Own	Yes	Yes	Yes	Yes	No	Yes
COLPOBFILPORSEP8	2018-09-21	El Poblado	Tolima, Ibagué	Colombia	1	Yes	Water service	Sewer service	Permanent	Solid	Permanent	28	Own	Yes	Yes	Yes	Yes	No	Yes
COLCOMSEP1	2018-09-19	Ciudadela Comfenalco	Tolima, Ibagué	Colombia	3	Yes	Water service	Sewer service	Permanent	Solid	Permanent	30	Rent	Yes	Yes	No	No	Yes	No
COLCOMSEP2	2018-09-19	Ciudadela Comfenalco	Tolima, Ibagué	Colombia	3	Yes	Water service	Sewer service	Permanent	Solid	Permanent	3	Own	Yes	Yes	No	Yes	No	No
COLCOMSEP3	2018-09-19	Ciudadela Comfenalco	Tolima, Ibagué	Colombia	3	Yes	Water service	Sewer service	Permanent	Solid	Permanent	12	Own	Yes	Yes	No	Yes	No	Yes
COLCOMSEP4	2018-09-19	Ciudadela Comfenalco	Tolima, Ibagué	Colombia	4	Yes	Water service	Sewer service	Permanent	Solid	Permanent	2	Rent	Yes	Yes	No	Yes	Yes	Yes
COLCOMSEP5	2018-09-19	Ciudadela Comfenalco	Tolima, Ibagué	Colombia	5	Yes	Water service	Sewer service	Permanent	Solid	Permanent	4	Rent	Yes	Yes	No	Yes	No	No
COLCOMSEP6	2018-09-19	Ciudadela Comfenalco	Tolima, Ibagué	Colombia	2	Yes	Water service	Sewer service	Permanent	Solid	Permanent	10	Own	Yes	Yes	No	No	Yes	No
COLCOMSEP7	2018-09-19	Ciudadela Comfenalco	Tolima, Ibagué	Colombia	5	Yes	Water service	Sewer service	Permanent	Solid	Permanent	9	Own	Yes	Yes	No	Yes	No	Yes
COLCOMSEP8	2018-09-19	Ciudadela Comfenalco	Tolima, Ibagué	Colombia	3	Yes	Water service	Sewer service	Permanent	Solid	Permanent	20	Own	Yes	Yes	No	No	No	Yes
COLSAMRESSEP1	2018-09-20	La Samaria	Tolima, Ibagué	Colombia	6	Yes	Water service	Sewer service	Permanent	Solid	Permanent	1	Rent	Yes	Yes	No	Yes	No	Yes
COLSAMRESSEP2	2018-09-20	La Samaria	Tolima, Ibagué	Colombia	5	Yes	Water service	Sewer service	Permanent	Solid	Permanent	10	No data	Yes	Yes	No	Yes	No	Yes
COLSAMRESSEP3	2018-09-20	La Samaria	Tolima, Ibagué	Colombia	2	Yes	Water service	Sewer service	Permanent	Solid	Permanent	20	Rent	Yes	Yes	No	Yes	Yes	Yes
COLSAMRESSEP4	2018-09-20	La Samaria	Tolima, Ibagué	Colombia	5	Yes	Water service	Sewer service	Permanent	Solid	Permanent	10	Own	Yes	Yes	No	Yes	No	Yes
COLSAMRESSEP5	2018-09-20	La Samaria	Tolima, Ibagué	Colombia	4	Yes	Water service	Sewer service	Permanent	Solid	Permanent	3	Own	Yes	Yes	Yes	Yes	No	Yes
COLSAMRESSEP6	2018-09-20	La Samaria	Tolima, Ibagué	Colombia	3	Yes	Water service	Sewer service	Permanent	Solid	Permanent	3	Own	Yes	Yes	Yes	Yes	No	Yes
COLSAMRESSEP7	2018-09-21	La Samaria	Tolima, Ibagué	Colombia	4	Yes	Water service	Sewer service	Permanent	Solid	Permanent	3	Own	Yes	Yes	No	Yes	No	Yes
COLSAMRESSEP8	2018-09-20	La Samaria	Tolima, Ibagué	Colombia	3	Yes	Water service	Sewer service	Permanent	Solid	Permanent	3	Own	Yes	Yes	Yes	Yes	Yes	Yes
COLVERSEP1	2018-09-23	Versalles	Tolima, Ibagué	Colombia	3	Yes	Water service	Sewer service	Permanent	Solid	Permanent	30	Rent	Yes	Yes	No	Yes	Yes	No
COLVERSEP2	2018-09-23	Versalles	Tolima, Ibagué	Colombia	3	Yes	Water service	Sewer service	Permanent	Solid	Permanent	54	Own	Yes	Yes	No	Yes	Yes	No
COLVERSEP3	2018-09-23	Versalles	Tolima, Ibagué	Colombia	3	Yes	Water service	Sewer service	Permanent	Solid	Permanent	10	Rent	Yes	Yes	No	Yes	Yes	No
COLVERSEP4	2018-09-23	Versalles	Tolima, Ibagué	Colombia	4	Yes	Water service	Sewer service	Permanent	Solid	Permanent	5	Own	Yes	Yes	No	Yes	No	Yes
COLVERSEP5	2018-09-23	Versalles	Tolima, Ibagué	Colombia	3	Yes	Water service	Sewer service	Permanent	Solid	Permanent	4	Own	Yes	Yes	No	No	No	No
COLVERSEP6	2018-09-22	Versalles	Tolima, Ibagué	Colombia	5	Yes	Water service	Sewer service	Permanent	Solid	Permanent	30	Own	Yes	Yes	No	Yes	No	Yes
COLVERSEP7	2018-09-23	Versalles	Tolima, Ibagué	Colombia	7	Yes	Water service	Sewer service	Permanent	Solid	Rudimentary	10	Rent	Yes	Yes	No	Yes	No	No
COLVERSEP8	2018-09-22	Versalles	Tolima, Ibagué	Colombia	3	Yes	Water service	Sewer service	Permanent	Solid	Permanent	30	Own	Yes	Yes	No	No	No	No
COLPOBFILPOROCT1	2018-10-26	Filadelfia	Tolima, Ibagué	Colombia	3	Yes	Water service	Sewer service	Permanent	Solid	Permanent	6	Own	Yes	Yes	No	Yes	No	Yes
COLPOBFILPOROCT2	2018-10-26	Filadelfia	Tolima, Ibagué	Colombia	4	Yes	Water service	Sewer service	Permanent	Solid	Permanent	4	Own	Yes	Yes	Yes	Yes	No	Yes
COLPOBFILPOROCT3	2018-10-27	Filadelfia	Tolima, Ibagué	Colombia	5	Yes	Water service	Sewer service	Permanent	Solid	Permanent	6	Own	Yes	Yes	No	No	No	Yes
COLPOBFILPOROCT4	2018-10-26	Filadelfia	Tolima, Ibagué	Colombia	3	Yes	Water service	Sewer service	Permanent	Solid	Permanent	5	Own	Yes	Yes	No	Yes	No	Yes
COLPOBFILPOROCT5	2018-10-26	Filadelfia	Tolima, Ibagué	Colombia	5	Yes	Water service	Sewer service	Permanent	Solid	Permanent	6	Own	Yes	Yes	Yes	Yes	No	Yes
COLPOBFILPOROCT6	2018-10-26	Filadelfia	Tolima, Ibagué	Colombia	5	Yes	Water service	Sewer service	Permanent	Solid	Permanent	4	Own	Yes	Yes	Yes	Yes	No	Yes
COLPOBFILPOROCT7	2018-10-26	Filadelfia	Tolima, Ibagué	Colombia	2	Yes	Water service	Sewer service	Permanent	Solid	Permanent	7	Own	Yes	Yes	No	Yes	No	Yes
COLPOBFILPOROCT8	2018-10-26	Filadelfia	Tolima, Ibagué	Colombia	5	Yes	Water service	Sewer service	Permanent	Solid	Permanent	3	Own	Yes	Yes	Yes	Yes	No	Yes
COLCOMOCT1	2018-10-25	Ciudadela Comfenalco	Tolima, Ibagué	Colombia	4	Yes	Water service	Sewer service	Permanent	Solid	Permanent	12	Own	Yes	Yes	No	No	Yes	No
COLCOMOCT2	2018-10-25	Ciudadela Comfenalco	Tolima, Ibagué	Colombia	4	Yes	Water service	Sewer service	Permanent	Solid	Permanent	5	Rent	Yes	Yes	No	Yes	No	No
COLCOMOCT3	2018-10-25	Ciudadela Comfenalco	Tolima, Ibagué	Colombia	4	Yes	Water service	Sewer service	Permanent	Solid	Permanent	10	Own	Yes	Yes	No	Yes	Yes	Yes
COLCOMOCT4	2018-10-26	Ciudadela Comfenalco	Tolima, Ibagué	Colombia	3	Yes	Water service	Sewer service	Permanent	Solid	Permanent	8	Own	Yes	Yes	No	Yes	No	No
COLCOMOCT5	2018-10-25	Ciudadela Comfenalco	Tolima, Ibagué	Colombia	3	Yes	Water service	Sewer service	Permanent	Solid	Permanent	13	Own	Yes	Yes	No	No	No	No
COLCOMOCT6	2018-10-25	Ciudadela Comfenalco	Tolima, Ibagué	Colombia	5	Yes	Water service	Sewer service	Permanent	Solid	Permanent	20	Own	Yes	Yes	No	Yes	Yes	No
COLCOMOCT7	2018-10-25	Ciudadela Comfenalco	Tolima, Ibagué	Colombia	4	No	Water service	Sewer service	Permanent	Solid	Permanent	6	Own	Yes	Yes	No	Yes	Yes	Yes
COLCOMOCT8	2018-10-25	Ciudadela Comfenalco	Tolima, Ibagué	Colombia	4	Yes	Water service	Sewer service	Permanent	Solid	Permanent	7	Own	Yes	Yes	No	No	Yes	No
COLSAMRESOCT1	2018-10-24	La Samaria	Tolima, Ibagué	Colombia	5	Yes	Water service	Sewer service	Permanent	Solid	Permanent	20	Own	Yes	Yes	No	Yes	No	Yes
COLSAMRESOCT2	2018-10-24	La Samaria	Tolima, Ibagué	Colombia	5	Yes	Water service	Sewer service	Permanent	Solid	Permanent	20	Own	Yes	Yes	No	Yes	No	Yes
COLSAMRESOCT3	2018-10-24	La Samaria	Tolima, Ibagué	Colombia	5	Yes	Water service	Sewer service	Permanent	Solid	Permanent	20	Own	Yes	Yes	No	Yes	No	Yes
COLSAMRESOCT4	2018-10-24	La Samaria	Tolima, Ibagué	Colombia	2	Yes	Water service	Sewer service	Permanent	Solid	Permanent	8	Own	Yes	Yes	No	Yes	No	Yes
COLSAMRESOCT5	2018-10-24	La Samaria	Tolima, Ibagué	Colombia	3	Yes	Water service	Sewer service	Permanent	Solid	Permanent	3	Own	Yes	Yes	No	Yes	No	Yes
COLSAMRESOCT6	2018-10-24	La Samaria	Tolima, Ibagué	Colombia	3	Yes	Water service	Sewer service	Permanent	Solid	Permanent	10	Rent	Yes	Yes	Yes	Yes	Yes	Yes
COLSAMRESOCT7	2018-10-24	La Samaria	Tolima, Ibagué	Colombia	4	Yes	Water service	Sewer service	Permanent	Solid	Permanent	10	Own	Yes	Yes	Yes	Yes	No	Yes
COLSAMRESOCT8	2018-10-24	La Samaria	Tolima, Ibagué	Colombia	3	Yes	Water service	Sewer service	Permanent	Solid	Permanent	20	Own	Yes	Yes	No	Yes	No	Yes
COLVEROCT1	2018-10-27	Versalles	Tolima, Ibagué	Colombia	4	Yes	Water service	Sewer service	Permanent	Solid	Permanent	10	Rent	Yes	Yes	No	No	No	No
COLVEROCT2	2018-10-28	Versalles	Tolima, Ibagué	Colombia	7	Yes	Water service	Sewer service	Permanent	Solid	Permanent	46	Own	Yes	Yes	No	Yes	Yes	No
COLVEROCT3	2018-10-28	Versalles	Tolima, Ibagué	Colombia	5	Yes	Water service	Sewer service	Permanent	Solid	Permanent	5	Rent	Yes	Yes	No	Yes	No	No
COLVEROCT4	2018-10-28	Versalles	Tolima, Ibagué	Colombia	3	Yes	Water service	Sewer service	Permanent	Solid	Permanent	70	Own	Yes	Yes	No	No	No	No
COLVEROCT5	2018-10-27	Versalles	Tolima, Ibagué	Colombia	4	Yes	Water service	Sewer service	Permanent	Solid	Permanent	20	Rent	Yes	Yes	No	Yes	No	No
COLVEROCT6	2018-10-27	Versalles	Tolima, Ibagué	Colombia	3	Yes	Water service	Sewer service	Permanent	Solid	Permanent	32	Own	Yes	Yes	No	No	No	No
COLVEROCT7	2018-10-28	Versalles	Tolima, Ibagué	Colombia	4	Yes	Water service	Sewer service	Permanent	Solid	Permanent	40	Own	Yes	Yes	No	Yes	No	No
COLVEROCT8	2018-10-27	Versalles	Tolima, Ibagué	Colombia	5	Yes	Water service	Sewer service	Permanent	Solid	Permanent	8	Own	Yes	Yes	No	Yes	Yes	No
COLPOBFILPORNOV1	2018-11-15	Filadelfia	Tolima, Ibagué	Colombia	4	Yes	Water service	Sewer service	Permanent	Solid	Permanent	10	Own	Yes	Yes	Yes	Yes	No	Yes
COLPOBFILPORNOV2	2018-11-16	Filadelfia	Tolima, Ibagué	Colombia	2	Yes	Water service	Sewer service	Permanent	Solid	Permanent	8	Own	Yes	Yes	No	Yes	No	Yes
COLPOBFILPORNOV3	2018-11-15	Filadelfia	Tolima, Ibagué	Colombia	4	Yes	Water service	Sewer service	Permanent	Solid	Permanent	9	Rent	Yes	Yes	No	Yes	No	Yes
COLPOBFILPORNOV4	2018-11-15	Filadelfia	Tolima, Ibagué	Colombia	5	Yes	Water service	Sewer service	Permanent	Solid	Permanent	10	Rent	Yes	Yes	Yes	Yes	No	Yes
COLPOBFILPORNOV5	2018-11-15	Filadelfia	Tolima, Ibagué	Colombia	4	Yes	Water service	Sewer service	Permanent	Solid	Permanent	2	Own	Yes	Yes	Yes	Yes	No	Yes
COLPOBFILPORNOV6	2018-11-15	Filadelfia	Tolima, Ibagué	Colombia	4	Yes	Water service	Sewer service	Permanent	Solid	Permanent	10	Own	Yes	Yes	Yes	Yes	No	Yes
COLPOBFILPORNOV7	2018-11-15	Filadelfia	Tolima, Ibagué	Colombia	2	Yes	Water service	Sewer service	Permanent	Solid	Permanent	8	Own	Yes	Yes	Yes	Yes	No	Yes
COLPOBFILPORNOV8	2018-11-15	Filadelfia	Tolima, Ibagué	Colombia	7	Yes	Water service	Sewer service	Permanent	Solid	Permanent	4	Own	Yes	Yes	Yes	Yes	No	Yes
COLCOMNOV1	2018-11-16	Ciudadela Comfenalco	Tolima, Ibagué	Colombia	3	Yes	Water service	Sewer service	Permanent	Solid	Permanent	12	Own	Yes	Yes	No	Yes	Yes	Yes
COLCOMNOV2	2018-11-16	Ciudadela Comfenalco	Tolima, Ibagué	Colombia	5	Yes	Water service	Sewer service	Permanent	Solid	Permanent	14	Own	Yes	Yes	No	Yes	Yes	No
COLCOMNOV3	2018-11-16	Ciudadela Comfenalco	Tolima, Ibagué	Colombia	4	Yes	Water service	Sewer service	Permanent	Solid	Permanent	18	Own	Yes	Yes	No	Yes	No	No
COLCOMNOV4	2018-11-16	Ciudadela Comfenalco	Tolima, Ibagué	Colombia	3	Yes	Water service	Sewer service	Permanent	Solid	Permanent	7	Own	Yes	Yes	No	Yes	Yes	No
COLCOMNOV5	2018-11-17	Ciudadela Comfenalco	Tolima, Ibagué	Colombia	6	Yes	Water service	Sewer service	Permanent	Solid	Permanent	20	Own	Yes	Yes	No	Yes	No	No
COLCOMNOV6	2018-11-16	Ciudadela Comfenalco	Tolima, Ibagué	Colombia	4	Yes	Water service	Sewer service	Permanent	Solid	Permanent	18	Own	Yes	Yes	No	No	No	Yes
COLCOMNOV7	2018-11-16	Ciudadela Comfenalco	Tolima, Ibagué	Colombia	4	Yes	Water service	Sewer service	Permanent	Solid	Permanent	7	Own	Yes	Yes	No	Yes	No	No
COLCOMNOV8	2018-11-16	Ciudadela Comfenalco	Tolima, Ibagué	Colombia	3	Yes	Water service	Sewer service	Permanent	Solid	Permanent	60	Own	Yes	Yes	No	Yes	No	Yes
COLSAMRESNOV1	2018-11-14	La Samaria	Tolima, Ibagué	Colombia	4	Yes	Water service	Sewer service	Permanent	Solid	Permanent	3	Own	Yes	Yes	No	Yes	No	Yes
COLSAMRESNOV2	2018-11-14	La Samaria	Tolima, Ibagué	Colombia	5	Yes	Water service	Sewer service	Permanent	Solid	Permanent	10	Own	Yes	Yes	Yes	Yes	No	Yes
COLSAMRESNOV3	2018-11-14	La Samaria	Tolima, Ibagué	Colombia	4	Yes	Water service	Sewer service	Permanent	Solid	Permanent	6	Own	Yes	Yes	Yes	Yes	No	Yes
COLSAMRESNOV4	2018-11-15	La Samaria	Tolima, Ibagué	Colombia	5	Yes	Water service	Sewer service	Permanent	Solid	Permanent	5	Own	Yes	Yes	No	Yes	No	Yes
COLSAMRESNOV5	2018-11-14	La Samaria	Tolima, Ibagué	Colombia	4	Yes	Water service	Sewer service	Permanent	Solid	Permanent	3	Own	Yes	Yes	Yes	No	No	Yes
COLSAMRESNOV6	2018-11-14	La Samaria	Tolima, Ibagué	Colombia	5	Yes	Water service	Sewer service	Permanent	Solid	Permanent	4	Own	Yes	Yes	No	Yes	No	Yes
COLSAMRESNOV7	2018-11-14	La Samaria	Tolima, Ibagué	Colombia	2	Yes	Water service	Sewer service	Permanent	Solid	Permanent	2	Own	Yes	Yes	Yes	Yes	No	Yes
COLSAMRESNOV8	2018-11-14	La Samaria	Tolima, Ibagué	Colombia	4	Yes	Water service	Sewer service	Permanent	Solid	Permanent	4	Own	Yes	Yes	No	Yes	No	Yes
COLVERNOV1	2018-11-17	Versalles	Tolima, Ibagué	Colombia	6	Yes	Water service	Sewer service	Permanent	Solid	Permanent	40	Rent	Yes	Yes	No	Yes	Yes	No
COLVERNOV2	2018-11-17	Versalles	Tolima, Ibagué	Colombia	4	Yes	Water service	Sewer service	Permanent	Solid	Permanent	40	Own	Yes	Yes	No	Yes	Yes	No
COLVERNOV3	2018-11-17	Versalles	Tolima, Ibagué	Colombia	3	Yes	Water service	Sewer service	Permanent	Solid	Permanent	2	Rent	Yes	Yes	No	Yes	No	No
COLVERNOV4	2018-11-17	Versalles	Tolima, Ibagué	Colombia	8	Yes	Water service	Sewer service	Permanent	Solid	Permanent	8	Own	Yes	Yes	No	No	No	No
COLVERNOV5	2018-11-17	Versalles	Tolima, Ibagué	Colombia	6	Yes	Water service	Sewer service	Permanent	Solid	Permanent	17	Own	Yes	Yes	No	Yes	Yes	No
COLVERNOV6	2018-11-17	Versalles	Tolima, Ibagué	Colombia	3	Yes	Water service	Sewer service	Permanent	Solid	Permanent	45	Own	Yes	Yes	No	No	No	No
COLVERNOV7	2018-11-17	Versalles	Tolima, Ibagué	Colombia	8	Yes	Water service	Sewer service	Permanent	Solid	Permanent	65	Own	Yes	Yes	No	Yes	Yes	No
COLVERNOV8	2018-11-18	Versalles	Tolima, Ibagué	Colombia	3	Yes	Water service	Sewer service	Permanent	Solid	Permanent	22	Own	Yes	Yes	No	Yes	Yes	Yes
COLPOBFILPORDEC1	2018-12-13	Filadelfia	Tolima, Ibagué	Colombia	2	Yes	Water service	Sewer service	Permanent	Solid	Permanent	1	Own	Yes	Yes	Yes	Yes	No	Yes
COLPOBFILPORDEC2	2018-12-13	Filadelfia	Tolima, Ibagué	Colombia	4	Yes	Water service	Sewer service	Permanent	Solid	Permanent	2	Own	Yes	Yes	Yes	Yes	No	Yes
COLPOBFILPORDEC3	2018-12-13	Filadelfia	Tolima, Ibagué	Colombia	4	Yes	Water service	Sewer service	Permanent	Solid	Permanent	6	Own	Yes	Yes	No	Yes	No	Yes
COLPOBFILPORDEC4	2018-12-13	Filadelfia	Tolima, Ibagué	Colombia	3	Yes	Water service	Sewer service	Permanent	Solid	Permanent	3	Own	Yes	Yes	No	Yes	No	Yes
COLPOBFILPORDEC5	2018-12-13	Filadelfia	Tolima, Ibagué	Colombia	2	Yes	Water service	Sewer service	Permanent	Solid	Permanent	13	Own	Yes	Yes	Yes	Yes	No	Yes
COLPOBFILPORDEC6	2018-12-13	Filadelfia	Tolima, Ibagué	Colombia	4	Yes	Water service	Sewer service	Permanent	Solid	Permanent	1	Rent	Yes	Yes	Yes	Yes	No	Yes
COLPOBFILPORDEC7	2018-12-13	Filadelfia	Tolima, Ibagué	Colombia	2	Yes	Water service	Sewer service	Permanent	Solid	Permanent	3	Own	Yes	Yes	No	Yes	No	Yes
COLPOBFILPORDEC8	2018-12-13	Filadelfia	Tolima, Ibagué	Colombia	3	Yes	Water service	Sewer service	Permanent	Solid	Permanent	7	Own	Yes	Yes	Yes	Yes	No	Yes
COLCOMDEC1	2018-12-14	Ciudadela Comfenalco	Tolima, Ibagué	Colombia	3	Yes	Water service	Sewer service	Permanent	Solid	Permanent	20	Own	Yes	Yes	No	Yes	No	Yes
COLCOMDEC2	2018-12-15	Ciudadela Comfenalco	Tolima, Ibagué	Colombia	7	Yes	Water service	Sewer service	Permanent	Solid	Permanent	5	Own	Yes	Yes	No	Yes	Yes	No
COLCOMDEC3	2018-12-15	Ciudadela Comfenalco	Tolima, Ibagué	Colombia	4	Yes	Water service	Sewer service	Permanent	Solid	Permanent	20	Own	Yes	Yes	No	Yes	No	No
COLCOMDEC4	2018-12-15	Ciudadela Comfenalco	Tolima, Ibagué	Colombia	4	Yes	Water service	Sewer service	Permanent	Solid	Permanent	20	Own	Yes	Yes	No	No	No	No
COLCOMDEC5	2018-12-15	Ciudadela Comfenalco	Tolima, Ibagué	Colombia	6	Yes	Water service	Sewer service	Permanent	Solid	Permanent	20	Own	Yes	Yes	No	Yes	Yes	Yes
COLCOMDEC6	2018-12-15	Ciudadela Comfenalco	Tolima, Ibagué	Colombia	3	Yes	Water service	Sewer service	Permanent	Solid	Permanent	9	Rent	Yes	Yes	No	Yes	No	No
COLCOMDEC7	2018-12-15	Ciudadela Comfenalco	Tolima, Ibagué	Colombia	3	Yes	Water service	Sewer service	Permanent	Solid	Permanent	20	Rent	Yes	Yes	No	Yes	Yes	Yes
COLCOMDEC8	2018-12-15	Ciudadela Comfenalco	Tolima, Ibagué	Colombia	3	Yes	Water service	Sewer service	Permanent	Solid	Permanent	30	Own	Yes	Yes	No	Yes	No	Yes
COLSAMRESDEC1	2018-12-14	La Samaria	Tolima, Ibagué	Colombia	7	Yes	Water service	Sewer service	Permanent	Solid	Permanent	5	Own	Yes	Yes	No	Yes	Yes	Yes
COLSAMRESDEC2	2018-12-14	La samaria	Tolima, Ibagué	Colombia	3	Yes	Water service	Sewer service	Permanent	Solid	Permanent	10	Own	Yes	Yes	No	Yes	Yes	No
COLSAMRESDEC3	2018-12-14	La Samaria	Tolima, Ibagué	Colombia	4	Yes	Water service	Sewer service	Permanent	Solid	Permanent	1	Rent	Yes	Yes	No	Yes	No	Yes
COLSAMRESDEC4	2018-12-14	La Samaria	Tolima, Ibagué	Colombia	4	Yes	Water service	Sewer service	Permanent	Solid	Permanent	4	Own	Yes	Yes	No	Yes	No	Yes
COLSAMRESDEC5	2018-12-14	La Samaria	Tolima, Ibagué	Colombia	3	Yes	Water service	Sewer service	Permanent	Solid	Permanent	4	Own	Yes	Yes	No	No	No	Yes
COLSAMRESDEC6	2018-12-14	La Samaria	Tolima, Ibagué	Colombia	4	Yes	Water service	Sewer service	Permanent	Solid	Permanent	3	Own	Yes	Yes	No	Yes	Yes	Yes
COLSAMRESDEC7	2018-12-14	La samaria	Tolima, Ibagué	Colombia	5	Yes	Water service	Sewer service	Permanent	Solid	Permanent	2	Own	Yes	Yes	No	Yes	No	Yes
COLSAMRESDEC8	2018-12-14	La Samaria	Tolima, Ibagué	Colombia	4	Yes	Water service	Sewer service	Permanent	Solid	Permanent	4	Own	Yes	Yes	No	Yes	No	Yes
COLVERDEC1	2018-12-16	Versalles	Tolima, Ibagué	Colombia	1	Yes	Water service	Sewer service	Permanent	Solid	Permanent	34	Own	Yes	Yes	No	No	No	No
COLVERDEC2	2018-12-16	Versalles	Tolima, Ibagué	Colombia	3	Yes	Water service	Sewer service	Permanent	Solid	Permanent	60	Own	Yes	Yes	No	Yes	No	No
COLVERDEC3	2018-12-17	Versalles	Tolima, Ibagué	Colombia	2	Yes	Water service	Sewer service	Permanent	Solid	Permanent	59	Own	Yes	Yes	No	Yes	No	No
COLVERDEC4	2018-12-17	Versalles	Tolima, Ibagué	Colombia	4	Yes	Water service	Sewer service	Permanent	Solid	Permanent	26	Own	Yes	Yes	No	No	Yes	No
COLVERDEC5	2018-12-16	Versalles	Tolima, Ibagué	Colombia	5	Yes	Water service	Sewer service	Permanent	Solid	Permanent	48	Own	Yes	Yes	No	Yes	Yes	Yes
COLVERDEC6	2018-12-16	Versalles	Tolima, Ibagué	Colombia	5	Yes	Water service	Sewer service	Permanent	Solid	Permanent	15	Own	Yes	Yes	No	Yes	No	No
COLVERDEC7	2018-12-16	Versalles	Tolima, Ibagué	Colombia	2	Yes	Water service	Sewer service	Permanent	Solid	Permanent	28	Own	Yes	Yes	No	No	No	No
COLVERDEC8	2018-12-16	Versalles	Tolima, Ibagué	Colombia	7	Yes	Water service	Sewer service	Permanent	Solid	Permanent	20	Rent	Yes	Yes	No	Yes	Yes	No
COLPOBFILPORJAN1	2019-01-29	Filadelfia	Tolima, Ibagué	Colombia	5	Yes	Water service	Sewer service	Permanent	Solid	Permanent	9	Own	Yes	Yes	No	Yes	Yes	Yes
COLPOBFILPORJAN2	2019-01-29	Filadelfia	Tolima, Ibagué	Colombia	3	Yes	Water service	Sewer service	Permanent	Solid	Permanent	8	Own	Yes	Yes	No	Yes	No	Yes
COLPOBFILPORJAN3	2019-01-29	Filadelfia	Tolima, Ibagué	Colombia	4	Yes	Water service	Sewer service	Permanent	Solid	Permanent	3	Own	Yes	Yes	Yes	Yes	No	Yes
COLPOBFILPORJAN4	2019-01-30	Filadelfia	Tolima, Ibagué	Colombia	3	Yes	Water service	Sewer service	Permanent	Solid	Permanent	6	Own	Yes	Yes	No	Yes	No	Yes
COLPOBFILPORJAN5	2019-01-29	Filadelfia	Tolima, Ibagué	Colombia	3	Yes	Water service	Sewer service	Permanent	Solid	Permanent	8	Own	Yes	Yes	Yes	Yes	No	Yes
COLPOBFILPORJAN6	2019-01-29	Filadelfia	Tolima, Ibagué	Colombia	5	Yes	Water service	Sewer service	Permanent	Solid	Permanent	2	Own	Yes	Yes	No	Yes	No	Yes
COLPOBFILPORJAN7	2019-01-29	Filadelfia	Tolima, Ibagué	Colombia	4	Yes	Water service	Sewer service	Permanent	Solid	Permanent	5	Own	Yes	Yes	No	Yes	No	Yes
COLPOBFILPORJAN8	2019-01-30	Filadelfia	Tolima, Ibagué	Colombia	4	Yes	Water service	Sewer service	Permanent	Solid	Permanent	7	Own	Yes	Yes	No	Yes	No	Yes
COLCOMJAN1	2019-02-01	Ciudadela Comfenalco	Tolima, Ibagué	Colombia	3	Yes	Water service	Sewer service	Permanent	Solid	Permanent	15	Own	Yes	Yes	No	Yes	No	Yes
COLCOMJAN2	2019-02-01	Ciudadela Comfenalco	Tolima, Ibagué	Colombia	4	Yes	Water service	Sewer service	Permanent	Solid	Permanent	15	Own	Yes	Yes	No	Yes	No	No
COLCOMJAN3	2019-02-01	Ciudadela Comfenalco	Tolima, Ibagué	Colombia	2	Yes	Water service	Sewer service	Permanent	Solid	Permanent	13	Own	Yes	Yes	No	No	No	Yes
COLCOMJAN4	2019-02-01	Ciudadela Comfenalco	Tolima, Ibagué	Colombia	3	Yes	Water service	Sewer service	Permanent	Solid	Permanent	40	Rent	Yes	Yes	No	No	Yes	Yes
COLCOMJAN5	2019-02-01	Ciudadela Comfenalco	Tolima, Ibagué	Colombia	2	Yes	Water service	Sewer service	Permanent	Solid	Permanent	40	Own	Yes	Yes	No	Yes	Yes	No
COLCOMJAN6	2019-02-01	Ciudadela Comfenalco	Tolima, Ibagué	Colombia	1	Yes	Water service	Sewer service	Permanent	Solid	Permanent	10	Own	Yes	Yes	No	No	No	No
COLCOMJAN7	2019-02-01	Ciudadela Comfenalco	Tolima, Ibagué	Colombia	4	Yes	Water service	Sewer service	Permanent	Solid	Permanent	12	Own	Yes	Yes	No	Yes	No	Yes
COLCOMJAN8	2019-02-01	Ciudadela Comfenalco	Tolima, Ibagué	Colombia	3	Yes	Water service	Sewer service	Permanent	Solid	Permanent	16	Own	Yes	Yes	No	No	Yes	Yes
COLSAMRESJAN1	2019-01-31	Reserva del Campestre	Tolima, Ibagué	Colombia	3	Yes	Water service	Sewer service	Permanent	Solid	Permanent	11	Own	Yes	Yes	No	Yes	No	Yes
COLSAMRESJAN2	2019-01-31	Reserva del Campestre	Tolima, Ibagué	Colombia	3	Yes	Water service	Sewer service	Permanent	Solid	Permanent	14	Own	Yes	Yes	No	Yes	No	Yes
COLSAMRESJAN3	2019-01-31	Reserva del Campestre	Tolima, Ibagué	Colombia	4	Yes	Water service	Sewer service	Permanent	Solid	Permanent	12	Own	Yes	Yes	No	Yes	No	Yes
COLSAMRESJAN4	2019-01-31	Reserva del Campestre	Tolima, Ibagué	Colombia	2	Yes	Water service	Sewer service	Permanent	Solid	Permanent	31	Own	Yes	Yes	Yes	Yes	No	Yes
COLSAMRESJAN5	2019-01-31	Reserva del Campestre	Tolima, Ibagué	Colombia	2	Yes	Water service	Sewer service	Permanent	Solid	Permanent	10	Own	Yes	Yes	Yes	Yes	No	Yes
COLSAMRESJAN6	2019-01-31	Reserva del Campestre	Tolima, Ibagué	Colombia	4	Yes	Water service	Sewer service	Permanent	Solid	Permanent	8	Own	Yes	Yes	Yes	Yes	No	Yes
COLSAMRESJAN7	2019-01-31	Reserva del Campestre	Tolima, Ibagué	Colombia	2	Yes	Water service	Sewer service	Permanent	Solid	Permanent	10	Own	Yes	Yes	No	Yes	No	Yes
COLSAMRESJAN8	2019-01-31	Reserva del Campestre	Tolima, Ibagué	Colombia	1	Yes	Water service	Sewer service	Permanent	Solid	Permanent	7	Own	Yes	Yes	Yes	Yes	No	Yes
COLVERJAN1	2019-01-30	Versalles	Tolima, Ibagué	Colombia	3	Yes	Water service	Sewer service	Permanent	Solid	Permanent	8	Rent	Yes	Yes	No	Yes	Yes	No
COLVERJAN2	2019-01-30	Versalles	Tolima, Ibagué	Colombia	5	Yes	Water service	Sewer service	Permanent	Solid	Permanent	10	Own	Yes	Yes	No	Yes	No	Yes
COLVERJAN3	2019-01-30	Versalles	Tolima, Ibagué	Colombia	4	Yes	Water service	Sewer service	Permanent	Solid	Permanent	15	Own	Yes	Yes	No	Yes	No	No
COLVERJAN4	2019-01-30	Versalles	Tolima, Ibagué	Colombia	3	Yes	Water service	Sewer service	Permanent	Solid	Permanent	8	Rent	Yes	Yes	No	Yes	Yes	No
COLVERJAN5	2019-01-30	Versalles	Tolima, Ibagué	Colombia	3	Yes	Water service	Sewer service	Permanent	Solid	Permanent	30	Rent	Yes	Yes	No	Yes	No	No
COLVERJAN6	2019-01-30	Versalles	Tolima, Ibagué	Colombia	4	Yes	Water service	Sewer service	Permanent	Solid	Permanent	30	Rent	Yes	Yes	No	No	Yes	No
COLVERJAN7	2019-01-30	Versalles	Tolima, Ibagué	Colombia	3	Yes	Water service	Sewer service	Permanent	Solid	Permanent	23	Own	Yes	Yes	No	No	No	No
COLVERJAN8	2019-01-30	Versalles	Tolima, Ibagué	Colombia	5	Yes	Water service	Sewer service	Permanent	Solid	Permanent	60	Own	Yes	Yes	No	Yes	No	No
COLPOBFILPORFEB1	2019-02-22	Filadelfia	Tolima, Ibagué	Colombia	3	Yes	Water service	Sewer service	Permanent	Solid	Permanent	2	Own	Yes	Yes	Yes	Yes	No	Yes
COLPOBFILPORFEB2	2019-02-22	Filadelfia	Tolima, Ibagué	Colombia	3	Yes	Water service	Sewer service	Permanent	Solid	Permanent	3	Own	Yes	Yes	Yes	Yes	No	Yes
COLPOBFILPORFEB3	2019-02-22	Filadelfia	Tolima, Ibagué	Colombia	5	Yes	Water service	Sewer service	Permanent	Solid	Permanent	7	Own	Yes	Yes	Yes	Yes	Yes	No
COLPOBFILPORFEB4	2019-02-22	Filadelfia	Tolima, Ibagué	Colombia	5	Yes	Water service	Sewer service	Permanent	Solid	Permanent	5	Own	Yes	Yes	Yes	Yes	No	Yes
COLPOBFILPORFEB5	2019-02-22	Filadelfia	Tolima, Ibagué	Colombia	4	Yes	Water service	Sewer service	Permanent	Solid	Permanent	1	Own	Yes	Yes	No	No	Yes	Yes
COLPOBFILPORFEB6	2019-02-22	Filadelfia	Tolima, Ibagué	Colombia	3	Yes	Water service	Sewer service	Permanent	Solid	Permanent	3	Own	Yes	Yes	Yes	Yes	Yes	Yes
COLPOBFILPORFEB7	2019-02-22	Filadelfia	Tolima, Ibagué	Colombia	5	Yes	Water service	Sewer service	Permanent	Solid	Permanent	5	Own	Yes	Yes	Yes	Yes	No	Yes
COLPOBFILPORFEB8	2019-02-22	Filadelfia	Tolima, Ibagué	Colombia	5	Yes	Water service	Sewer service	Permanent	Solid	Permanent	7	Own	Yes	Yes	No	Yes	No	Yes
COLCOMFEB1	2019-02-21	Ciudadela Comfenalco	Tolima, Ibagué	Colombia	6	Yes	Water service	Sewer service	Permanent	Solid	Permanent	21	Rent	Yes	Yes	No	Yes	No	No
COLCOMFEB2	2019-02-21	Ciudadela Comfenalco	Tolima, Ibagué	Colombia	6	Yes	Water service	Sewer service	Permanent	Solid	Permanent	50	Rent	Yes	Yes	No	Yes	No	No
COLCOMFEB3	2019-02-21	Ciudadela Comfenalco	Tolima, Ibagué	Colombia	2	Yes	Water service	Sewer service	Permanent	Solid	Permanent	10	Own	Yes	Yes	No	No	Yes	No
COLCOMFEB4	2019-02-21	Ciudadela Comfenalco	Tolima, Ibagué	Colombia	4	Yes	Water service	Sewer service	Permanent	Solid	Permanent	18	Own	Yes	Yes	No	Yes	No	No
COLCOMFEB5	2019-02-21	Ciudadela Comfenalco	Tolima, Ibagué	Colombia	2	Yes	Water service	Sewer service	Permanent	Solid	Permanent	2	Own	Yes	Yes	No	Yes	No	No
COLCOMFEB6	2019-02-21	Ciudadela Comfenalco	Tolima, Ibagué	Colombia	3	Yes	Water service	Sewer service	Permanent	Solid	Permanent	2	Rent	Yes	Yes	No	Yes	Yes	Yes
COLCOMFEB7	2019-02-21	Ciudadela Comfenalco	Tolima, Ibagué	Colombia	5	Yes	Water service	Sewer service	Permanent	Solid	Permanent	17	Own	Yes	Yes	No	Yes	Yes	Yes
COLCOMFEB8	2019-02-21	Ciudadela Comfenalco	Tolima, Ibagué	Colombia	2	Yes	Water service	Sewer service	Permanent	Solid	Permanent	21	Own	Yes	Yes	No	No	No	No
COLSAMRESFEB1	2019-02-20	Reserva del Campestre	Tolima, Ibagué	Colombia	5	Yes	Water service	Sewer service	Permanent	Solid	Permanent	10	Own	Yes	Yes	Yes	Yes	No	Yes
COLSAMRESFEB2	2019-02-20	Reserva del Campestre	Tolima, Ibagué	Colombia	4	Yes	Water service	Sewer service	Permanent	Solid	Permanent	2	Own	Yes	Yes	Yes	Yes	No	Yes
COLSAMRESFEB3	2019-02-20	Reserva del Campestre	Tolima, Ibagué	Colombia	2	Yes	Water service	Sewer service	Permanent	Solid	Permanent	5	Own	Yes	Yes	No	Yes	No	Yes
COLSAMRESFEB4	2019-02-20	Reserva del Campestre	Tolima, Ibagué	Colombia	3	Yes	Water service	Sewer service	Permanent	Solid	Permanent	20	Own	Yes	Yes	Yes	Yes	No	Yes
COLSAMRESFEB5	2019-02-20	Reserva del Campestre	Tolima, Ibagué	Colombia	2	Yes	Water service	Sewer service	Permanent	Solid	Permanent	9	Own	Yes	Yes	Yes	Yes	No	Yes
COLSAMRESFEB6	2019-02-20	Reserva del Campestre	Tolima, Ibagué	Colombia	5	Yes	Water service	Sewer service	Permanent	Solid	Permanent	2	Own	Yes	Yes	Yes	Yes	Yes	Yes
COLSAMRESFEB7	2019-02-20	Reserva del Campestre	Tolima, Ibagué	Colombia	3	Yes	Water service	Sewer service	Permanent	Solid	Permanent	7	Own	Yes	Yes	Yes	Yes	Yes	Yes
COLSAMRESFEB8	2019-02-20	Reserva del Campestre	Tolima, Ibagué	Colombia	4	Yes	Water service	Sewer service	Permanent	Solid	Permanent	12	Own	Yes	Yes	Yes	Yes	No	Yes
COLVERFEB1	2019-02-19	Versalles	Tolima, Ibagué	Colombia	3	Yes	Water service	Sewer service	Permanent	Solid	Permanent	60	Own	Yes	Yes	No	Yes	No	No
COLVERFEB2	2019-02-19	Versalles	Tolima, Ibagué	Colombia	3	Yes	Water service	Sewer service	Permanent	Solid	Permanent	9	Rent	Yes	Yes	No	No	No	No
COLVERFEB3	2019-02-19	Versalles	Tolima, Ibagué	Colombia	5	Yes	Water service	Sewer service	Permanent	Solid	Permanent	6	Own	Yes	Yes	No	Yes	Yes	No
COLVERFEB4	2019-02-19	Versalles	Tolima, Ibagué	Colombia	4	Yes	Water service	Sewer service	Permanent	Solid	Permanent	30	Own	Yes	Yes	No	Yes	No	No
COLVERFEB5	2019-02-19	Versalles	Tolima, Ibagué	Colombia	3	Yes	Water service	Sewer service	Permanent	Solid	Permanent	65	Own	Yes	Yes	No	Yes	Yes	No
COLVERFEB6	2019-02-19	Versalles	Tolima, Ibagué	Colombia	2	Yes	Water service	Sewer service	Permanent	Solid	Permanent	16	Own	Yes	Yes	No	Yes	No	No
COLVERFEB7	2019-02-19	Versalles	Tolima, Ibagué	Colombia	4	Yes	Water service	Sewer service	Permanent	Solid	Permanent	3	Rent	Yes	Yes	No	No	No	No
COLVERFEB8	2019-02-19	Versalles	Tolima, Ibagué	Colombia	7	Yes	Water service	Sewer service	Permanent	Solid	Permanent	6	Own	Yes	Yes	No	Yes	Yes	No
COLPOBFILPORMAR1	2019-03-21	Portal del Campestre	Tolima, Ibagué	Colombia	2	Yes	Water service	Sewer service	Permanent	Solid	Permanent	8	Own	Yes	Yes	Yes	Yes	Yes	Yes
COLPOBFILPORMAR2	2019-03-21	Portal del Campestre	Tolima, Ibagué	Colombia	3	Yes	Water service	Sewer service	Permanent	Solid	Permanent	6	Own	Yes	Yes	No	Yes	No	Yes
COLPOBFILPORMAR3	2019-03-21	Portal del Campestre	Tolima, Ibagué	Colombia	2	Yes	Water service	Sewer service	Permanent	Solid	Permanent	12	Own	Yes	Yes	No	Yes	No	Yes
COLPOBFILPORMAR4	2019-03-21	Portal del Campestre	Tolima, Ibagué	Colombia	5	Yes	Water service	Sewer service	Permanent	Solid	Permanent	6	Own	Yes	Yes	Yes	Yes	No	Yes
COLPOBFILPORMAR5	2019-03-21	Portal del Campestre	Tolima, Ibagué	Colombia	3	Yes	Water service	Sewer service	Permanent	Solid	Permanent	11	Own	Yes	Yes	Yes	Yes	No	Yes
COLPOBFILPORMAR6	2019-03-21	Portal del Campestre	Tolima, Ibagué	Colombia	7	Yes	Water service	Sewer service	Permanent	Solid	Permanent	8	Own	Yes	Yes	No	Yes	No	Yes
COLPOBFILPORMAR7	2019-03-21	Portal del Campestre	Tolima, Ibagué	Colombia	6	Yes	Water service	Sewer service	Permanent	Solid	Permanent	4	Own	Yes	Yes	No	Yes	No	Yes
COLPOBFILPORMAR8	2019-03-21	Portal del Campestre	Tolima, Ibagué	Colombia	2	Yes	Water service	Sewer service	Permanent	Solid	Permanent	12	Own	Yes	Yes	No	Yes	No	Yes
COLCOMMAR1	2019-03-22	Ciudadela Comfenalco	Tolima, Ibagué	Colombia	4	Yes	Water service	Sewer service	Permanent	Solid	Permanent	30	Rent	Yes	Yes	No	Yes	Yes	No
COLCOMMAR2	2019-03-22	Ciudadela Comfenalco	Tolima, Ibagué	Colombia	3	Yes	Water service	Sewer service	Permanent	Solid	Permanent	17	Own	Yes	Yes	No	Yes	No	Yes
COLCOMMAR3	2019-03-22	Ciudadela Comfenalco	Tolima, Ibagué	Colombia	2	Yes	Water service	Sewer service	Permanent	Solid	Permanent	3	Own	Yes	Yes	No	No	No	No
COLCOMMAR4	2019-03-22	Ciudadela Comfenalco	Tolima, Ibagué	Colombia	2	Yes	Water service	Sewer service	Permanent	Solid	Permanent	2	Own	Yes	Yes	No	Yes	Yes	No
COLCOMMAR5	2019-03-22	Ciudadela Comfenalco	Tolima, Ibagué	Colombia	4	Yes	Water service	Sewer service	Permanent	Solid	Permanent	19	Own	Yes	Yes	No	Yes	No	No
COLCOMMAR6	2019-03-22	Ciudadela Comfenalco	Tolima, Ibagué	Colombia	8	Yes	Water service	Sewer service	Permanent	Solid	Natural	9	Own	Yes	Yes	No	Yes	No	No
COLCOMMAR7	2019-03-22	Ciudadela Comfenalco	Tolima, Ibagué	Colombia	3	Yes	Water service	Sewer service	Permanent	Solid	Natural	14	Own	Yes	Yes	No	Yes	No	No
COLCOMMAR8	2019-03-22	Ciudadela Comfenalco	Tolima, Ibagué	Colombia	4	Yes	Water service	Sewer service	Permanent	Solid	Permanent	18	Own	Yes	Yes	No	Yes	Yes	No
COLSAMRESMAR1	2019-03-20	Reserva del Campestre	Tolima, Ibagué	Colombia	2	Yes	Water service	Sewer service	Permanent	Solid	Permanent	11	Own	Yes	Yes	Yes	Yes	No	Yes
COLSAMRESMAR2	2019-03-20	Reserva del Campestre	Tolima, Ibagué	Colombia	2	Yes	Water service	Sewer service	Permanent	Solid	Permanent	17	Own	Yes	Yes	Yes	Yes	No	Yes
COLSAMRESMAR3	2019-03-20	Reserva del Campestre	Tolima, Ibagué	Colombia	5	Yes	Water service	Sewer service	Permanent	Solid	Permanent	3	Own	Yes	Yes	No	Yes	No	Yes
COLSAMRESMAR4	2019-03-20	Reserva del Campestre	Tolima, Ibagué	Colombia	1	Yes	Water service	Sewer service	Permanent	Solid	Permanent	9	Rent	Yes	Yes	Yes	Yes	No	Yes
COLSAMRESMAR5	2019-03-20	Reserva del Campestre	Tolima, Ibagué	Colombia	1	Yes	Water service	Sewer service	Permanent	Solid	Permanent	21	Own	Yes	Yes	Yes	Yes	No	Yes
COLSAMRESMAR6	2019-03-20	Reserva del Campestre	Tolima, Ibagué	Colombia	3	Yes	Water service	Sewer service	Permanent	Solid	Permanent	7	Own	Yes	Yes	No	Yes	No	Yes
COLSAMRESMAR7	2019-03-20	Reserva del Campestre	Tolima, Ibagué	Colombia	2	Yes	Water service	Sewer service	Permanent	Solid	Permanent	15	Own	Yes	Yes	No	Yes	No	Yes
COLSAMRESMAR8	2019-03-20	Reserva del Campestre	Tolima, Ibagué	Colombia	4	Yes	Water service	Sewer service	Permanent	Solid	Permanent	25	Own	Yes	Yes	Yes	Yes	No	Yes
COLVERMAR1	2019-03-19	Versalles	Tolima, Ibagué	Colombia	3	Yes	Water service	Sewer service	Permanent	Solid	Permanent	7	Own	Yes	Yes	No	Yes	No	Yes
COLVERMAR2	2019-03-19	Versalles	Tolima, Ibagué	Colombia	2	Yes	Water service	Sewer service	Permanent	Solid	Permanent	13	Rent	Yes	Yes	No	No	No	No
COLVERMAR3	2019-03-19	Versalles	Tolima, Ibagué	Colombia	3	Yes	Water service	Sewer service	Permanent	Solid	Permanent	43	Own	Yes	Yes	No	Yes	No	No
COLVERMAR4	2019-03-19	Versalles	Tolima, Ibagué	Colombia	5	Yes	Water service	Sewer service	Permanent	Solid	Permanent	6	Rent	Yes	Yes	No	Yes	No	No
COLVERMAR5	2019-03-19	Versalles	Tolima, Ibagué	Colombia	3	Yes	Water service	Sewer service	Permanent	Solid	Permanent	18	Rent	Yes	Yes	No	No	Yes	No
COLVERMAR6	2019-03-19	Versalles	Tolima, Ibagué	Colombia	5	Yes	Water service	Sewer service	Permanent	Solid	Permanent	11	Own	Yes	Yes	No	No	No	No
COLVERMAR7	2019-03-19	Versalles	Tolima, Ibagué	Colombia	4	Yes	Water service	Sewer service	Permanent	Solid	Permanent	15	Own	Yes	Yes	No	Yes	Yes	Yes
COLVERMAR8	2019-03-19	Versalles	Tolima, Ibagué	Colombia	3	Yes	Water service	Sewer service	Permanent	Solid	Permanent	20	Own	Yes	Yes	No	No	No	No
COLPOBFILPORAPR1	2019-04-25	Portal del Campestre	Tolima, Ibagué	Colombia	2	Yes	Water service	Sewer service	Permanent	Solid	Permanent	5	Own	Yes	Yes	Yes	Yes	No	Yes
COLPOBFILPORAPR2	2019-04-25	Portal del Campestre	Tolima, Ibagué	Colombia	4	Yes	Water service	Sewer service	Permanent	Solid	Permanent	2	Own	Yes	Yes	Yes	Yes	No	Yes
COLPOBFILPORAPR3	2019-04-25	Portal del Campestre	Tolima, Ibagué	Colombia	2	Yes	Water service	Sewer service	Permanent	Solid	Permanent	15	Own	Yes	Yes	Yes	Yes	Yes	Yes
COLPOBFILPORAPR4	2019-04-25	Portal del Campestre	Tolima, Ibagué	Colombia	3	Yes	Water service	Sewer service	Permanent	Solid	Permanent	2	Own	Yes	Yes	No	Yes	No	Yes
COLPOBFILPORAPR5	2019-04-25	Portal del Campestre	Tolima, Ibagué	Colombia	3	Yes	Water service	Sewer service	Permanent	Solid	Permanent	5	Own	Yes	Yes	No	Yes	No	Yes
COLPOBFILPORAPR6	2019-04-25	Portal del Campestre	Tolima, Ibagué	Colombia	1	Yes	Water service	Sewer service	Permanent	Solid	Permanent	10	Own	Yes	Yes	Yes	Yes	No	No
COLPOBFILPORAPR7	2019-04-25	Portal del Campestre	Tolima, Ibagué	Colombia	2	Yes	Water service	Sewer service	Permanent	Solid	Permanent	2	Own	Yes	Yes	No	Yes	No	Yes
COLPOBFILPORAPR8	2019-04-25	Portal del Campestre	Tolima, Ibagué	Colombia	2	Yes	Water service	Sewer service	Permanent	Solid	Permanent	10	Own	Yes	Yes	Yes	Yes	No	Yes
COLCOMAPR1	2019-04-26	Ciudadela Comfenalco	Tolima, Ibagué	Colombia	4	Yes	Water service	Sewer service	Permanent	Solid	Permanent	40	Own	Yes	Yes	No	Yes	Yes	No
COLCOMAPR2	2019-04-26	Ciudadela Comfenalco	Tolima, Ibagué	Colombia	3	Yes	Water service	Sewer service	Permanent	Solid	Permanent	23	Own	Yes	Yes	No	Yes	No	No
COLCOMAPR3	2019-04-26	Ciudadela Comfenalco	Tolima, Ibagué	Colombia	4	Yes	Water service	Sewer service	Permanent	Solid	Permanent	20	Rent	Yes	Yes	No	Yes	No	No
COLCOMAPR4	2019-04-26	Ciudadela Comfenalco	Tolima, Ibagué	Colombia	4	Yes	Water service	Sewer service	Permanent	Solid	Permanent	20	Rent	Yes	Yes	No	Yes	Yes	No
COLCOMAPR5	2019-04-26	Ciudadela Comfenalco	Tolima, Ibagué	Colombia	3	Yes	Water service	Sewer service	Permanent	Solid	Permanent	10	Own	Yes	Yes	No	Yes	No	Yes
COLCOMAPR6	2019-04-26	Ciudadela Comfenalco	Tolima, Ibagué	Colombia	2	No	Water service	Sewer service	Permanent	Solid	Permanent	10	Rent	Yes	Yes	No	No	No	No
COLCOMAPR7	2019-04-26	Ciudadela Comfenalco	Tolima, Ibagué	Colombia	3	Yes	Water service	Sewer service	Permanent	Solid	Permanent	30	Own	Yes	Yes	No	Yes	No	No
COLCOMAPR8	2019-04-26	Ciudadela Comfenalco	Tolima, Ibagué	Colombia	4	Yes	Water service	Sewer service	Permanent	Solid	Permanent	20	Rent	Yes	Yes	No	Yes	No	No
COLSAMRESAPR1	2019-04-24	Reserva del Campestre	Tolima, Ibagué	Colombia	1	Yes	Water service	Sewer service	Permanent	Solid	Permanent	2	Own	Yes	Yes	No	Yes	No	Yes
COLSAMRESAPR2	2019-04-24	Reserva del Campestre	Tolima, Ibagué	Colombia	5	Yes	Water service	Sewer service	Permanent	Solid	Permanent	2	Own	Yes	Yes	Yes	Yes	No	Yes
COLSAMRESAPR3	2019-04-24	Reserva del Campestre	Tolima, Ibagué	Colombia	2	Yes	Water service	Sewer service	Permanent	Solid	Permanent	24	Own	Yes	Yes	No	Yes	Yes	No
COLSAMRESAPR4	2019-04-24	Reserva del Campestre	Tolima, Ibagué	Colombia	1	Yes	Water service	Sewer service	Permanent	Solid	Permanent	10	Own	Yes	Yes	No	Yes	No	Yes
COLSAMRESAPR5	2019-04-24	Reserva del Campestre	Tolima, Ibagué	Colombia	2	Yes	Water service	Sewer service	Permanent	Solid	Permanent	7	Own	Yes	Yes	Yes	Yes	No	Yes
COLSAMRESAPR6	2019-04-24	Reserva del Campestre	Tolima, Ibagué	Colombia	3	Yes	Water service	Sewer service	Permanent	Solid	Permanent	10	Own	Yes	Yes	No	Yes	No	Yes
COLSAMRESAPR7	2019-04-24	Reserva del Campestre	Tolima, Ibagué	Colombia	1	Yes	Water service	Sewer service	Permanent	Solid	Permanent	15	Own	Yes	Yes	No	Yes	No	Yes
COLSAMRESAPR8	2019-04-24	Reserva del Campestre	Tolima, Ibagué	Colombia	4	Yes	Water service	Sewer service	Permanent	Solid	Permanent	4	Own	Yes	Yes	Yes	No	No	Yes
COLVERAPR1	2019-04-23	Versalles	Tolima, Ibagué	Colombia	2	No	Water service	Sewer service	Permanent	Solid	Permanent	68	Own	No	No	No	No	No	No
COLVERAPR2	2019-04-23	Versalles	Tolima, Ibagué	Colombia	3	Yes	Water service	Sewer service	Permanent	Solid	Permanent	37	Own	Yes	Yes	No	Yes	Yes	No
COLVERAPR3	2019-04-23	Versalles	Tolima, Ibagué	Colombia	3	Yes	Water service	Sewer service	Permanent	Solid	Permanent	10	Rent	Yes	Yes	No	Yes	No	No
COLVERAPR4	2019-04-23	Versalles	Tolima, Ibagué	Colombia	2	Yes	Water service	Sewer service	Permanent	Solid	Permanent	38	Own	Yes	Yes	No	Yes	No	No
COLVERAPR5	2019-04-23	Versalles	Tolima, Ibagué	Colombia	5	Yes	Water service	Sewer service	Permanent	Solid	Permanent	59	Own	Yes	Yes	No	Yes	No	No
COLVERAPR6	2019-04-23	Versalles	Tolima, Ibagué	Colombia	4	Yes	Water service	Sewer service	Permanent	Solid	Permanent	20	Rent	Yes	Yes	No	Yes	No	No
COLVERAPR7	2019-04-23	Versalles	Tolima, Ibagué	Colombia	5	Yes	Water service	Sewer service	Permanent	Solid	Permanent	10	Rent	Yes	Yes	No	Yes	No	No
COLVERAPR8	2019-04-23	Versalles	Tolima, Ibagué	Colombia	3	Yes	Water service	Sewer service	Permanent	Solid	Permanent	40	Rent	Yes	Yes	No	Yes	No	No
COLPOBFILPORMAY1	2019-05-09	Portal del Campestre	Tolima, Ibagué	Colombia	3	Yes	Water service	Sewer service	Permanent	Solid	Permanent	2	Own	Yes	Yes	Yes	Yes	No	Yes
COLPOBFILPORMAY2	2019-05-09	Portal del Campestre	Tolima, Ibagué	Colombia	2	Yes	Water service	Sewer service	Permanent	Solid	Permanent	8	Own	Yes	Yes	Yes	Yes	No	Yes
COLPOBFILPORMAY3	2019-05-09	Portal del Campestre	Tolima, Ibagué	Colombia	4	Yes	Water service	Sewer service	Permanent	Solid	Permanent	3	Own	Yes	Yes	No	Yes	No	Yes
COLPOBFILPORMAY4	2019-05-09	Portal del Campestre	Tolima, Ibagué	Colombia	2	Yes	Water service	Sewer service	Permanent	Solid	Permanent	6	Own	Yes	Yes	No	Yes	No	No
COLPOBFILPORMAY5	2019-05-09	Portal del Campestre	Tolima, Ibagué	Colombia	4	Yes	Water service	Sewer service	Permanent	Solid	Permanent	15	Own	Yes	Yes	No	Yes	No	Yes
COLPOBFILPORMAY6	2019-05-09	Portal del Campestre	Tolima, Ibagué	Colombia	2	Yes	Water service	Sewer service	Permanent	Solid	Permanent	10	Own	Yes	Yes	Yes	Yes	No	Yes
COLPOBFILPORMAY7	2019-05-09	Portal del Campestre	Tolima, Ibagué	Colombia	3	Yes	Water service	Sewer service	Permanent	Solid	Permanent	6	Own	Yes	Yes	No	Yes	No	Yes
COLPOBFILPORMAY8	2019-05-10	Portal del Campestre	Tolima, Ibagué	Colombia	2	Yes	Water service	Sewer service	Permanent	Solid	Permanent	9	Own	Yes	Yes	Yes	Yes	No	Yes
COLCOMMAY1	2019-05-10	Ciudadela Comfenalco	Tolima, Ibagué	Colombia	6	Yes	Water service	Sewer service	Permanent	Solid	Permanent	20	Own	Yes	Yes	No	Yes	Yes	No
COLCOMMAY2	2019-05-10	Ciudadela Comfenalco	Tolima, Ibagué	Colombia	2	Yes	Water service	Sewer service	Permanent	Solid	Permanent	10	Own	Yes	Yes	No	No	No	No
COLCOMMAY3	2019-05-10	Ciudadela Comfenalco	Tolima, Ibagué	Colombia	5	Yes	Water service	Sewer service	Permanent	Solid	Permanent	10	Rent	Yes	Yes	No	Yes	Yes	No
COLCOMMAY4	2019-05-10	Ciudadela Comfenalco	Tolima, Ibagué	Colombia	3	Yes	Water service	Sewer service	Permanent	Solid	Permanent	10	Rent	Yes	Yes	No	No	No	No
COLCOMMAY5	2019-05-10	Ciudadela Comfenalco	Tolima, Ibagué	Colombia	2	Yes	Water service	Sewer service	Permanent	Solid	Permanent	15	Own	Yes	Yes	No	Yes	No	No
COLCOMMAY6	2019-05-10	Ciudadela Comfenalco	Tolima, Ibagué	Colombia	3	Yes	Water service	Sewer service	Permanent	Solid	Permanent	8	Own	Yes	Yes	No	Yes	Yes	No
COLCOMMAY7	2019-05-10	Ciudadela Comfenalco	Tolima, Ibagué	Colombia	4	Yes	Water service	Sewer service	Permanent	Solid	Permanent	60	Own	Yes	Yes	No	Yes	No	No
COLCOMMAY8	2019-05-11	Ciudadela Comfenalco	Tolima, Ibagué	Colombia	3	Yes	Water service	Sewer service	Permanent	Solid	Permanent	30	Own	Yes	Yes	No	Yes	No	Yes
COLSAMRESMAY1	2019-05-08	Reserva del Campestre	Tolima, Ibagué	Colombia	4	Yes	Water service	Sewer service	Permanent	Solid	Permanent	4	Own	Yes	Yes	No	Yes	No	Yes
COLSAMRESMAY2	2019-05-08	Reserva del Campestre	Tolima, Ibagué	Colombia	3	Yes	Water service	Sewer service	Permanent	Solid	Permanent	4	Own	Yes	Yes	Yes	Yes	No	Yes
COLSAMRESMAY3	2019-05-08	Reserva del Campestre	Tolima, Ibagué	Colombia	2	Yes	Water service	Sewer service	Permanent	Solid	Permanent	28	Own	Yes	Yes	No	Yes	No	Yes
COLSAMRESMAY4	2019-05-08	Reserva del Campestre	Tolima, Ibagué	Colombia	4	Yes	Water service	Sewer service	Permanent	Solid	Permanent	10	Own	Yes	Yes	Yes	Yes	No	Yes
COLSAMRESMAY5	2019-05-08	Reserva del Campestre	Tolima, Ibagué	Colombia	4	Yes	Water service	Sewer service	Permanent	Solid	Permanent	11	Own	Yes	Yes	Yes	Yes	No	Yes
COLSAMRESMAY6	2019-05-08	Reserva del Campestre	Tolima, Ibagué	Colombia	3	Yes	Water service	Sewer service	Permanent	Solid	Permanent	10	Own	Yes	Yes	No	Yes	No	Yes
COLSAMRESMAY7	2019-05-08	Reserva del Campestre	Tolima, Ibagué	Colombia	2	Yes	Water service	Sewer service	Permanent	Solid	Permanent	9	Own	Yes	Yes	Yes	Yes	No	Yes
COLSAMRESMAY8	2019-05-08	Reserva del Campestre	Tolima, Ibagué	Colombia	2	Yes	Water service	Sewer service	Permanent	Solid	Permanent	15	Own	Yes	Yes	Yes	Yes	No	Yes
COLVERMAY1	2019-05-07	Versalles	Tolima, Ibagué	Colombia	8	Yes	Water service	Sewer service	Permanent	Solid	Permanent	18	Own	Yes	Yes	No	Yes	Yes	No
COLVERMAY2	2019-05-07	Versalles	Tolima, Ibagué	Colombia	1	Yes	Water service	Sewer service	Permanent	Solid	Permanent	15	Own	Yes	Yes	No	No	No	No
COLVERMAY3	2019-05-07	Versalles	Tolima, Ibagué	Colombia	3	Yes	Water service	Sewer service	Permanent	Solid	Permanent	8	Own	Yes	Yes	No	Yes	Yes	No
COLVERMAY4	2019-05-07	Versalles	Tolima, Ibagué	Colombia	3	Yes	Water service	Sewer service	Permanent	Solid	Permanent	30	Rent	Yes	Yes	No	Yes	Yes	No
COLVERMAY5	2019-05-07	Versalles	Tolima, Ibagué	Colombia	7	Yes	Water service	Sewer service	Permanent	Solid	Permanent	10	Own	Yes	Yes	No	Yes	Yes	No
COLVERMAY6	2019-05-07	Versalles	Tolima, Ibagué	Colombia	3	Yes	Water service	Sewer service	Permanent	Solid	Permanent	20	Own	Yes	Yes	No	No	Yes	No
COLVERMAY7	2019-05-07	Versalles	Tolima, Ibagué	Colombia	2	Yes	Water service	Sewer service	Permanent	Solid	Permanent	49	Own	Yes	Yes	No	Yes	No	No
COLVERMAY8	2019-05-07	Versalles	Tolima, Ibagué	Colombia	3	Yes	Water service	Sewer service	Permanent	Solid	Permanent	38	Own	Yes	Yes	No	No	No	No

## Sheet: Table S4
Additional file 2: Table S4. Mosquito molecular data, Ibagué, Colombia.
Household code	Link ID	Collection date (YYYYMMDD)	Neighborhood name	Socio-economic status (low or high)	Country	Species (latin name)	Traps location (intradomestic or peridomestic area)	Number of mosquitoes in sample	Date extracted (YYYYMMDD)	Sample ZIKV test outcome (+, - or inconclusive)	Sample ZIKV test CT value	Number of positive mosquito for ZIKV	1st ind CT value	2nd ind CT value	3rd ind CT value	4th ind CT value	5th ind CT value	Sample DENV test ouctome (+, - or inconclusive)	Sample DENV test CT value	Number of positive mosquito for DENV	1st ind CT value	2nd ind CT value	3rd ind CT value	4th ind CT value	5th ind CT value	DENV Serotype	Sample CHIKV test outcome (+, - or inconclusive)	Sample CHIKV test CT value	Number of positive mosquito for CHIKV	1st ind CT value	2nd ind CT value	3rd ind CT value	4th ind CT value	5th ind CT value	Processed for blood meal analysis (Yes or No)	Country mosquito ID
										+	24.71					+	24.71	+	28.16		+						+	24.31		+						Positive control
COLPOBFILPORJUN6	IND-1	2018-06-23	El Poblado	High	Colombia	Aedes albopictus	Intradomestic	1	2018-08-01	-	n/a	0	n/a	n/a	n/a	n/a	n/a	-	n/a	0	n/a	n/a	n/a	n/a	n/a	n/a	-	n/a	0	n/a	n/a	n/a	n/a	n/a	No	1.6.I.albo.Junio
COLPOBFILPORJUN5	IND-2	2018-06-23	El Poblado	High	Colombia	Aedes aegypti	Intradomestic	1	2018-08-01	-	n/a	0	n/a	n/a	n/a	n/a	n/a	-	n/a	0	n/a	n/a	n/a	n/a	n/a	n/a	-	n/a	0	n/a	n/a	n/a	n/a	n/a	No	1.5.I.Junio
COLPOBFILPORJUN1	IND-3	2018-06-23	El Poblado	High	Colombia	Aedes aegypti	Peridomestic	1	2018-08-01	-	n/a	0	n/a	n/a	n/a	n/a	n/a	-	n/a	0	n/a	n/a	n/a	n/a	n/a	n/a	-	n/a	0	n/a	n/a	n/a	n/a	n/a	No	1.1.P.Junio
COLCOMJUN2	IND-4	2018-06-24	Ciudadela Comfenalco	Low	Colombia	Aedes aegypti	Peridomestic	1	2018-08-01	-	n/a	0	n/a	n/a	n/a	n/a	n/a	-	n/a	0	n/a	n/a	n/a	n/a	n/a	n/a	-	n/a	0	n/a	n/a	n/a	n/a	n/a	No	2.2.P.Junio
COLCOMJUN4	IND-5	2018-06-24	Ciudadela Comfenalco	Low	Colombia	Aedes aegypti	Intradomestic	1	2018-08-01	-	n/a	0	n/a	n/a	n/a	n/a	n/a	-	n/a	0	n/a	n/a	n/a	n/a	n/a	n/a	-	n/a	0	n/a	n/a	n/a	n/a	n/a	No	2.4.I.Junio
COLCOMJUN5	IND-6	2018-06-24	Ciudadela Comfenalco	Low	Colombia	Aedes aegypti	Intradomestic	1	2018-08-01	-	n/a	0	n/a	n/a	n/a	n/a	n/a	-	n/a	0	n/a	n/a	n/a	n/a	n/a	n/a	-	n/a	0	n/a	n/a	n/a	n/a	n/a	No	2.5.I.Junio
COLCOMJUN6	IND-7	2018-06-24	Ciudadela Comfenalco	Low	Colombia	Aedes aegypti	Intradomestic	1	2018-08-01	-	n/a	0	n/a	n/a	n/a	n/a	n/a	-	n/a	0	n/a	n/a	n/a	n/a	n/a	n/a	-	n/a	0	n/a	n/a	n/a	n/a	n/a	No	2.6.I.Junio
COLSAMRESJUN1	IND-8	2018-06-25	La Samaria	High	Colombia	Aedes aegypti	Peridomestic	1	2018-08-01	-	n/a	0	n/a	n/a	n/a	n/a	n/a	-	n/a	0	n/a	n/a	n/a	n/a	n/a	n/a	-	n/a	0	n/a	n/a	n/a	n/a	n/a	No	3.1.P.Junio
COLVERJUN6	IND-9	2018-06-27	Versalles	Low	Colombia	Aedes aegypti	Peridomestic	1	2018-08-01	-	n/a	0	n/a	n/a	n/a	n/a	n/a	-	n/a	0	n/a	n/a	n/a	n/a	n/a	n/a	-	n/a	0	n/a	n/a	n/a	n/a	n/a	No	4.6.P.Junio
COLVERJUN5	IND-10	2018-06-26	Versalles	Low	Colombia	Aedes aegypti	Peridomestic	1	2018-08-01	-	n/a	0	n/a	n/a	n/a	n/a	n/a	-	n/a	0	n/a	n/a	n/a	n/a	n/a	n/a	-	n/a	0	n/a	n/a	n/a	n/a	n/a	No	4.5.P.Junio
COLVERJUN5	IND-11	2018-06-25	Versalles	Low	Colombia	Aedes aegypti	Intradomestic	1	2018-08-01	-	n/a	0	n/a	n/a	n/a	n/a	n/a	-	n/a	0	n/a	n/a	n/a	n/a	n/a	n/a	-	n/a	0	n/a	n/a	n/a	n/a	n/a	No	4.5.I.Junio
COLVERJUN2	IND-12	2018-06-27	Versalles	Low	Colombia	Aedes aegypti	Intradomestic	1	2018-08-01	-	n/a	0	n/a	n/a	n/a	n/a	n/a	-	n/a	0	n/a	n/a	n/a	n/a	n/a	n/a	-	n/a	0	n/a	n/a	n/a	n/a	n/a	No	4.2.I.Junio
COLVERJUN7	IND-13	2018-06-27	Versalles	Low	Colombia	Aedes aegypti	Peridomestic	1	2018-08-01	-	n/a	0	n/a	n/a	n/a	n/a	n/a	-	n/a	0	n/a	n/a	n/a	n/a	n/a	n/a	-	n/a	0	n/a	n/a	n/a	n/a	n/a	No	4.7.P.Junio
COLCOMJUN2	G-1	2018-06-24	Ciudadela Comfenalco	Low	Colombia	Aedes aegypti	Intradomestic	1	2018-08-01	-	n/a	0	n/a	n/a	n/a	n/a	n/a	-	n/a	0	n/a	n/a	n/a	n/a	n/a	n/a	-	n/a	0	n/a	n/a	n/a	n/a	n/a	Yes	2.2.I.Junio.Al
COLCOMJUN1	G-2	2018-06-24	Ciudadela Comfenalco	Low	Colombia	Aedes aegypti	Intradomestic	1	2018-08-01	-	n/a	0	n/a	n/a	n/a	n/a	n/a	-	n/a	0	n/a	n/a	n/a	n/a	n/a	n/a	-	n/a	0	n/a	n/a	n/a	n/a	n/a	Yes	2.1.I.Junio.Al
COLCOMJUN3	G-3	2018-06-24	Ciudadela Comfenalco	Low	Colombia	Aedes aegypti	Intradomestic	1	2018-08-01	-	n/a	0	n/a	n/a	n/a	n/a	n/a	-	n/a	0	n/a	n/a	n/a	n/a	n/a	n/a	-	n/a	0	n/a	n/a	n/a	n/a	n/a	Yes	2.3.I.Junio.Al
COLVERJUN6	G-4	2018-06-27	Versalles	Low	Colombia	Aedes aegypti	Intradomestic	1	2018-08-01	-	n/a	0	n/a	n/a	n/a	n/a	n/a	-	n/a	0	n/a	n/a	n/a	n/a	n/a	n/a	-	n/a	0	n/a	n/a	n/a	n/a	n/a	Yes	4.6.I.Junio.Al.
COLVERJUN6	G-5	2018-06-26	Versalles	Low	Colombia	Aedes aegypti	Peridomestic	1	2018-08-01	-	n/a	0	n/a	n/a	n/a	n/a	n/a	-	n/a	0	n/a	n/a	n/a	n/a	n/a	n/a	-	n/a	0	n/a	n/a	n/a	n/a	n/a	Yes	4.6.P.Junio.Al
COLVERJUN8	P-1	2018-06-26	Versalles	Low	Colombia	Aedes aegypti	Intradomestic	7	2018-08-01	-	n/a	0	n/a	n/a	n/a	n/a	n/a	-	n/a	0	n/a	n/a	n/a	n/a	n/a	n/a	-	n/a	0	n/a	n/a	n/a	n/a	n/a	No	4.8.I.Junio
COLVERJUN8	IND-90	2018-06-26	Versalles	Low	Colombia	Aedes aegypti	Intradomestic	1	2018-08-01	-	n/a	0	n/a	n/a	n/a	n/a	n/a	-	n/a	0	n/a	n/a	n/a	n/a	n/a	n/a	-	n/a	0	n/a	n/a	n/a	n/a	n/a	No	4.8.I.Junio
COLVERJUN6	IND-151	2018-06-26	Versalles	Low	Colombia	Aedes aegypti	Intradomestic	1	2018-08-01	-	n/a	0	n/a	n/a	n/a	n/a	n/a	-	n/a	0	n/a	n/a	n/a	n/a	n/a	n/a	-	n/a	0	n/a	n/a	n/a	n/a	n/a	No	4.6.I.Junio
COLVERJUN6	P-4	2018-06-26	Versalles	Low	Colombia	Aedes aegypti	Intradomestic	2	2018-08-01	-	n/a	0	n/a	n/a	n/a	n/a	n/a	-	n/a	0	n/a	n/a	n/a	n/a	n/a	n/a	-	n/a	0	n/a	n/a	n/a	n/a	n/a	No	4.6.I.Junio
COLPOBFILPORJUL1	IND-14	2018-07-26	El Poblado	High	Colombia	Aedes aegypti	Intradomestic	1	2018-08-22	-	n/a	0	n/a	n/a	n/a	n/a	n/a	-	n/a	0	n/a	n/a	n/a	n/a	n/a	n/a	-	n/a	0	n/a	n/a	n/a	n/a	n/a	No	1.1.I.Julio
COLVERJUL7	IND-15	2018-07-27	Versalles	Low	Colombia	Aedes aegypti	Intradomestic	1	2018-08-22	-	n/a	0	n/a	n/a	n/a	n/a	n/a	-	n/a	0	n/a	n/a	n/a	n/a	n/a	n/a	-	n/a	0	n/a	n/a	n/a	n/a	n/a	No	4.7.I.Julio
COLPOBFILPORJUL8	IND-16	2018-07-26	El Poblado	High	Colombia	Aedes aegypti	Peridomestic	1	2018-08-22	-	n/a	0	n/a	n/a	n/a	n/a	n/a	-	n/a	0	n/a	n/a	n/a	n/a	n/a	n/a	-	n/a	0	n/a	n/a	n/a	n/a	n/a	No	1.8.P.Julio
COLPOBFILPORJUL8	IND-17	2018-07-26	El Poblado	High	Colombia	Aedes aegypti	Intradomestic	1	2018-08-22	-	n/a	0	n/a	n/a	n/a	n/a	n/a	-	n/a	0	n/a	n/a	n/a	n/a	n/a	n/a	-	n/a	0	n/a	n/a	n/a	n/a	n/a	No	1.6.I.Julio
COLSAMRESJUL3	IND-18	2018-07-27	La Samaria	High	Colombia	Aedes aegypti	Intradomestic	1	2018-08-22	-	n/a	0	n/a	n/a	n/a	n/a	n/a	-	n/a	0	n/a	n/a	n/a	n/a	n/a	n/a	-	n/a	0	n/a	n/a	n/a	n/a	n/a	No	3.3.I.Julio
COLSAMRESJUL1	IND-19	2018-07-25	La Samaria	High	Colombia	Aedes aegypti	Peridomestic	1	2018-08-22	-	n/a	0	n/a	n/a	n/a	n/a	n/a	-	n/a	0	n/a	n/a	n/a	n/a	n/a	n/a	-	n/a	0	n/a	n/a	n/a	n/a	n/a	No	3.1.P.Julio
COLSAMRESJUL4	IND-20	2018-07-25	La Samaria	High	Colombia	Aedes aegypti	Intradomestic	1	2018-08-22	-	n/a	0	n/a	n/a	n/a	n/a	n/a	-	n/a	0	n/a	n/a	n/a	n/a	n/a	n/a	-	n/a	0	n/a	n/a	n/a	n/a	n/a	No	3.4.I.Julio
COLVERJUL5	IND-21	2018-07-27	Versalles	Low	Colombia	Aedes aegypti	Intradomestic	1	2018-08-22	-	n/a	0	n/a	n/a	n/a	n/a	n/a	-	n/a	0	n/a	n/a	n/a	n/a	n/a	n/a	-	n/a	0	n/a	n/a	n/a	n/a	n/a	No	4.5.I.Julio
COLVERJUL8	IND-22	2018-07-27	Versalles	Low	Colombia	Aedes aegypti	Intradomestic	1	2018-08-22	-	n/a	0	n/a	n/a	n/a	n/a	n/a	-	n/a	0	n/a	n/a	n/a	n/a	n/a	n/a	-	n/a	0	n/a	n/a	n/a	n/a	n/a	No	4.8.I.Julio
COLVERJUL7	IND-23	2018-07-27	Versalles	Low	Colombia	Aedes aegypti	Peridomestic	1	2018-08-22	-	n/a	0	n/a	n/a	n/a	n/a	n/a	-	n/a	0	n/a	n/a	n/a	n/a	n/a	n/a	-	n/a	0	n/a	n/a	n/a	n/a	n/a	No	4.7.P.Julio
COLPOBFILPORJUL2	IND-24	2018-07-26	El Poblado	High	Colombia	Aedes aegypti	Intradomestic	1	2018-08-22	-	n/a	0	n/a	n/a	n/a	n/a	n/a	-	n/a	0	n/a	n/a	n/a	n/a	n/a	n/a	-	n/a	0	n/a	n/a	n/a	n/a	n/a	No	1.2.I.Julio
COLCOMJUL3	IND-25	2018-07-28	Ciudadela Comfenalco	Low	Colombia	Aedes aegypti	Intradomestic	1	2018-08-22	-	n/a	0	n/a	n/a	n/a	n/a	n/a	-	n/a	0	n/a	n/a	n/a	n/a	n/a	n/a	-	n/a	0	n/a	n/a	n/a	n/a	n/a	No	2.3.I.Julio
COLCOMJUL7	IND-26	2018-07-28	Ciudadela Comfenalco	Low	Colombia	Aedes aegypti	Intradomestic	1	2018-07-28	-	n/a	0	n/a	n/a	n/a	n/a	n/a	-	n/a	0	n/a	n/a	n/a	n/a	n/a	n/a	-	n/a	0	n/a	n/a	n/a	n/a	n/a	No	2.7.I.Julio
COLCOMJUL1	IND-27	2018-07-28	Ciudadela Comfenalco	Low	Colombia	Aedes aegypti	Intradomestic	1	2018-08-22	-	n/a	0	n/a	n/a	n/a	n/a	n/a	-	n/a	0	n/a	n/a	n/a	n/a	n/a	n/a	-	n/a	0	n/a	n/a	n/a	n/a	n/a	No	2.1.I.Julio
COLCOMJUL1	IND-28	2018-07-28	Ciudadela Comfenalco	Low	Colombia	Aedes aegypti	Peridomestic	1	2018-08-22	-	n/a	0	n/a	n/a	n/a	n/a	n/a	-	n/a	0	n/a	n/a	n/a	n/a	n/a	n/a	-	n/a	0	n/a	n/a	n/a	n/a	n/a	No	2.1.P.Julio
COLCOMJUL2	IND-29	2018-07-28	Ciudadela Comfenalco	Low	Colombia	Aedes aegypti	Intradomestic	1	2018-08-22	-	n/a	0	n/a	n/a	n/a	n/a	n/a	-	n/a	0	n/a	n/a	n/a	n/a	n/a	n/a	-	n/a	0	n/a	n/a	n/a	n/a	n/a	No	2.2.I.Julio
COLCOMJUL2	IND-30	2018-07-28	Ciudadela Comfenalco	Low	Colombia	Aedes aegypti	Peridomestic	1	2018-08-22	-	n/a	0	n/a	n/a	n/a	n/a	n/a	-	n/a	0	n/a	n/a	n/a	n/a	n/a	n/a	-	n/a	0	n/a	n/a	n/a	n/a	n/a	No	2.2.P.Julio
COLVERJUL1	G-6	2018-07-27	Versalles	Low	Colombia	Aedes aegypti	Peridomestic	1	2018-08-22	-	n/a	0	n/a	n/a	n/a	n/a	n/a	-	n/a	0	n/a	n/a	n/a	n/a	n/a	n/a	-	n/a	0	n/a	n/a	n/a	n/a	n/a	Yes	4.1.P.Julio.Al
COLCOMJUL5	G-7	2018-07-28	Ciudadela Comfenalco	Low	Colombia	Aedes aegypti	Intradomestic	1	2018-08-22	-	n/a	0	n/a	n/a	n/a	n/a	n/a	-	n/a	0	n/a	n/a	n/a	n/a	n/a	n/a	-	n/a	0	n/a	n/a	n/a	n/a	n/a	Yes	2.5.I.Julio.Al
COLVERJUL1	G-8	2018-07-27	Versalles	Low	Colombia	Aedes aegypti	Intradomestic	1	2018-08-22	-	n/a	0	n/a	n/a	n/a	n/a	n/a	-	n/a	0	n/a	n/a	n/a	n/a	n/a	n/a	-	n/a	0	n/a	n/a	n/a	n/a	n/a	Yes	4.1.I.Julio.Al
COLVERJUL7	G-9	2018-07-27	Versalles	Low	Colombia	Aedes aegypti	Intradomestic	1	2018-08-22	-	n/a	0	n/a	n/a	n/a	n/a	n/a	-	n/a	0	n/a	n/a	n/a	n/a	n/a	n/a	-	n/a	0	n/a	n/a	n/a	n/a	n/a	Yes	4.7.I.Julio.Al
COLCOMJUL6	G-10	2018-07-28	Ciudadela Comfenalco	Low	Colombia	Aedes aegypti	Intradomestic	1	2018-08-22	-	n/a	0	n/a	n/a	n/a	n/a	n/a	-	n/a	0	n/a	n/a	n/a	n/a	n/a	n/a	-	n/a	0	n/a	n/a	n/a	n/a	n/a	Yes	2.6.I.Julio.Al
COLVERJUL5	G-11	2018-07-27	Versalles	Low	Colombia	Aedes aegypti	Intradomestic	1	2018-08-22	-	n/a	0	n/a	n/a	n/a	n/a	n/a	-	n/a	0	n/a	n/a	n/a	n/a	n/a	n/a	-	n/a	0	n/a	n/a	n/a	n/a	n/a	Yes	4.5.I.Julio.Al
COLVERJUL1	G-12	2018-07-27	Versalles	Low	Colombia	Aedes aegypti	Intradomestic	1	2018-08-22	-	n/a	0	n/a	n/a	n/a	n/a	n/a	-	n/a	0	n/a	n/a	n/a	n/a	n/a	n/a	-	n/a	0	n/a	n/a	n/a	n/a	n/a	Yes	4.1.I.Julio.Al
COLVERJUL1	G-13	2018-07-27	Versalles	Low	Colombia	Aedes aegypti	Intradomestic	1	2018-08-22	-	n/a	0	n/a	n/a	n/a	n/a	n/a	-	n/a	0	n/a	n/a	n/a	n/a	n/a	n/a	-	n/a	0	n/a	n/a	n/a	n/a	n/a	Yes	4.1.I.Julio.Al
COLPOBFILPORJUL2	G-14	2018-07-26	El Poblado	High	Colombia	Aedes aegypti	Intradomestic	1	2018-08-22	-	n/a	0	n/a	n/a	n/a	n/a	n/a	-	n/a	0	n/a	n/a	n/a	n/a	n/a	n/a	-	n/a	0	n/a	n/a	n/a	n/a	n/a	Yes	1.2.I.Julio.Al
COLCOMJUL8	G-15	2018-07-28	Ciudadela Comfenalco	Low	Colombia	Aedes aegypti	Intradomestic	1	2018-08-22	-	n/a	0	n/a	n/a	n/a	n/a	n/a	-	n/a	0	n/a	n/a	n/a	n/a	n/a	n/a	-	n/a	0	n/a	n/a	n/a	n/a	n/a	Yes	2.8.I.Julio.Al
COLCOMJUL3	G-16	2018-07-28	Ciudadela Comfenalco	Low	Colombia	Aedes aegypti	Intradomestic	1	2018-08-22	-	n/a	0	n/a	n/a	n/a	n/a	n/a	-	n/a	0	n/a	n/a	n/a	n/a	n/a	n/a	-	n/a	0	n/a	n/a	n/a	n/a	n/a	Yes	2.3.I.Julio.Al
COLCOMJUL6	G-17	2018-07-28	Ciudadela Comfenalco	Low	Colombia	Aedes aegypti	Intradomestic	1	2018-08-22	-	n/a	0	n/a	n/a	n/a	n/a	n/a	-	n/a	0	n/a	n/a	n/a	n/a	n/a	n/a	-	n/a	0	n/a	n/a	n/a	n/a	n/a	Yes	2.6.I.Julio.Al
COLCOMJUL6	G-18	2018-07-28	Ciudadela Comfenalco	Low	Colombia	Aedes aegypti	Intradomestic	1	2018-08-22	-	n/a	0	n/a	n/a	n/a	n/a	n/a	-	n/a	0	n/a	n/a	n/a	n/a	n/a	n/a	-	n/a	0	n/a	n/a	n/a	n/a	n/a	Yes	2.6.I.Julio.Al
COLCOMJUL6	G-19	2018-07-28	Ciudadela Comfenalco	Low	Colombia	Aedes aegypti	Intradomestic	1	2018-08-22	-	n/a	0	n/a	n/a	n/a	n/a	n/a	-	n/a	0	n/a	n/a	n/a	n/a	n/a	n/a	-	n/a	0	n/a	n/a	n/a	n/a	n/a	Yes	2.6.I.Julio.Al
COLVERJUL1	G-20	2018-07-27	Versalles	Low	Colombia	Aedes aegypti	Peridomestic	1	2018-08-22	-	n/a	0	n/a	n/a	n/a	n/a	n/a	-	n/a	0	n/a	n/a	n/a	n/a	n/a	n/a	-	n/a	0	n/a	n/a	n/a	n/a	n/a	Yes	4.1.P.Julio.Al
COLVERJUL1	P-5	2018-07-27	Versalles	Low	Colombia	Aedes aegypti	Intradomestic	2	2018-08-22	-	n/a	0	n/a	n/a	n/a	n/a	n/a	-	n/a	0	n/a	n/a	n/a	n/a	n/a	n/a	-	n/a	0	n/a	n/a	n/a	n/a	n/a	No	4.1.I.Julio
COLCOMJUL8	P-6	2018-07-28	Ciudadela Comfenalco	Low	Colombia	Aedes aegypti	Intradomestic	2	2018-08-22	-	n/a	0	n/a	n/a	n/a	n/a	n/a	-	n/a	0	n/a	n/a	n/a	n/a	n/a	n/a	-	n/a	0	n/a	n/a	n/a	n/a	n/a	No	2.8.I.Julio
COLCOMJUL6	P-7	2018-07-28	Ciudadela Comfenalco	Low	Colombia	Aedes aegypti	Intradomestic	15	2018-08-22	-	n/a	0	n/a	n/a	n/a	n/a	n/a	-	n/a	0	n/a	n/a	n/a	n/a	n/a	n/a	-	n/a	0	n/a	n/a	n/a	n/a	n/a	No	2.6.I.Julio
COLPOBFILPORJUL3	P-8	2018-07-26	El Poblado	High	Colombia	Aedes aegypti	Intradomestic	8	2018-08-22	-	n/a	0	n/a	n/a	n/a	n/a	n/a	-	n/a	0	n/a	n/a	n/a	n/a	n/a	n/a	-	n/a	0	n/a	n/a	n/a	n/a	n/a	No	1.3.I.Julio
COLVERJUL1	P-9	2018-07-27	Versalles	Low	Colombia	Aedes aegypti	Intradomestic	4	2018-08-22	-	n/a	0	n/a	n/a	n/a	n/a	n/a	-	n/a	0	n/a	n/a	n/a	n/a	n/a	n/a	-	n/a	0	n/a	n/a	n/a	n/a	n/a	No	4.1.I.Julio
COLCOMJUL7	P-10	2018-07-28	Ciudadela Comfenalco	Low	Colombia	Aedes aegypti	Intradomestic	2	2018-08-22	-	n/a	0	n/a	n/a	n/a	n/a	n/a	-	n/a	0	n/a	n/a	n/a	n/a	n/a	n/a	-	n/a	0	n/a	n/a	n/a	n/a	n/a	No	2.7.I.Julio
COLVERJUL2	P-11	2018-07-27	Versalles	Low	Colombia	Aedes aegypti	Intradomestic	3	2018-08-22	-	n/a	0	n/a	n/a	n/a	n/a	n/a	-	n/a	0	n/a	n/a	n/a	n/a	n/a	n/a	-	n/a	0	n/a	n/a	n/a	n/a	n/a	No	4.2.I.Julio
COLCOMJUL5	P-12	2018-07-28	Ciudadela Comfenalco	Low	Colombia	Aedes aegypti	Intradomestic	2	2018-08-22	-	n/a	0	n/a	n/a	n/a	n/a	n/a	-	n/a	0	n/a	n/a	n/a	n/a	n/a	n/a	-	n/a	0	n/a	n/a	n/a	n/a	n/a	No	2.5.I.Julio
COLCOMJUL4	P-13	2018-07-28	Ciudadela Comfenalco	Low	Colombia	Aedes aegypti	Intradomestic	2	2018-08-22	-	n/a	0	n/a	n/a	n/a	n/a	n/a	-	n/a	0	n/a	n/a	n/a	n/a	n/a	n/a	-	n/a	0	n/a	n/a	n/a	n/a	n/a	No	2.4.I.Julio
COLPOBFILPORAUG3	IND-31	2018-08-31	El Poblado	High	Colombia	Aedes aegypti	Intradomestic	1	2018-09-12	-	n/a	0	n/a	n/a	n/a	n/a	n/a	-	n/a	0	n/a	n/a	n/a	n/a	n/a	n/a	-	n/a	0	n/a	n/a	n/a	n/a	n/a	No	1.3.I. Agosto
COLCOMAUG4	IND-32	2018-08-29	Ciudadela Comfenalco	Low	Colombia	Aedes aegypti	Peridomestic	1	2018-09-12	-	n/a	0	n/a	n/a	n/a	n/a	n/a	-	n/a	0	n/a	n/a	n/a	n/a	n/a	n/a	-	n/a	0	n/a	n/a	n/a	n/a	n/a	No	2.4.P.Agosto
COLCOMAUG7	IND-33	2018-08-29	Ciudadela Comfenalco	Low	Colombia	Aedes aegypti	Intradomestic	1	2018-09-12	-	n/a	0	n/a	n/a	n/a	n/a	n/a	-	n/a	0	n/a	n/a	n/a	n/a	n/a	n/a	-	n/a	0	n/a	n/a	n/a	n/a	n/a	No	2.7.I.Agosto
COLCOMAUG6	IND-34	2018-08-29	Ciudadela Comfenalco	Low	Colombia	Aedes aegypti	Intradomestic	1	2018-09-12	-	n/a	0	n/a	n/a	n/a	n/a	n/a	-	n/a	0	n/a	n/a	n/a	n/a	n/a	n/a	-	n/a	0	n/a	n/a	n/a	n/a	n/a	No	2.6.I. Agosto
COLCOMAUG5	IND-35	2018-08-29	Ciudadela Comfenalco	Low	Colombia	Aedes aegypti	Intradomestic	1	2018-09-12	-	n/a	0	n/a	n/a	n/a	n/a	n/a	-	n/a	0	n/a	n/a	n/a	n/a	n/a	n/a	-	n/a	0	n/a	n/a	n/a	n/a	n/a	No	2.5.I.Agosto
COLCOMAUG2	IND-36	2018-08-27	Ciudadela Comfenalco	Low	Colombia	Aedes aegypti	Intradomestic	1	2018-09-12	-	n/a	0	n/a	n/a	n/a	n/a	n/a	-	n/a	0	n/a	n/a	n/a	n/a	n/a	n/a	-	n/a	0	n/a	n/a	n/a	n/a	n/a	No	2.2.I.Agosto
COLCOMAUG1	IND-37	2018-08-29	Ciudadela Comfenalco	Low	Colombia	Aedes aegypti	Intradomestic	1	2018-09-12	-	n/a	0	n/a	n/a	n/a	n/a	n/a	-	n/a	0	n/a	n/a	n/a	n/a	n/a	n/a	-	n/a	0	n/a	n/a	n/a	n/a	n/a	No	2.1.I.Agosto
COLSAMRESAUG2	IND-38	2018-08-30	La Samaria	High	Colombia	Aedes aegypti	Peridomestic	1	2018-09-12	-	n/a	0	n/a	n/a	n/a	n/a	n/a	-	n/a	0	n/a	n/a	n/a	n/a	n/a	n/a	-	n/a	0	n/a	n/a	n/a	n/a	n/a	No	3.2.P.Agosto
COLSAMRESAUG6	IND-39	2018-08-30	La Samaria	High	Colombia	Aedes aegypti	Peridomestic	1	2018-09-12	-	n/a	0	n/a	n/a	n/a	n/a	n/a	-	n/a	0	n/a	n/a	n/a	n/a	n/a	n/a	-	n/a	0	n/a	n/a	n/a	n/a	n/a	No	3.6.P.Agosto
COLSAMRESAUG3	IND-40	2018-08-30	La Samaria	High	Colombia	Aedes aegypti	Peridomestic	1	2018-09-12	-	n/a	0	n/a	n/a	n/a	n/a	n/a	-	n/a	0	n/a	n/a	n/a	n/a	n/a	n/a	-	n/a	0	n/a	n/a	n/a	n/a	n/a	No	3.3.P.Agosto
COLVERAUG5	IND-41	2018-09-01	Versalles	Low	Colombia	Aedes aegypti	Intradomestic	1	2018-09-12	-	n/a	0	n/a	n/a	n/a	n/a	n/a	-	n/a	0	n/a	n/a	n/a	n/a	n/a	n/a	-	n/a	0	n/a	n/a	n/a	n/a	n/a	No	4.5.I.Agosto
COLVERAUG8	IND-42	2018-09-01	Versalles	Low	Colombia	Aedes aegypti	Intradomestic	1	2018-09-12	-	n/a	0	n/a	n/a	n/a	n/a	n/a	-	n/a	0	n/a	n/a	n/a	n/a	n/a	n/a	-	n/a	0	n/a	n/a	n/a	n/a	n/a	No	4.8.I.Agosto
COLPOBFILPORAUG7	G-21	2018-08-31	El Poblado	High	Colombia	Aedes aegypti	Intradomestic	1	2018-09-12	-	n/a	0	n/a	n/a	n/a	n/a	n/a	-	n/a	0	n/a	n/a	n/a	n/a	n/a	n/a	-	n/a	0	n/a	n/a	n/a	n/a	n/a	Yes	1.7.I.Agosto.Al
COLCOMAUG7	G-22	2018-08-29	Ciudadela Comfenalco	Low	Colombia	Aedes aegypti	Intradomestic	1	2018-09-12	-	n/a	0	n/a	n/a	n/a	n/a	n/a	-	n/a	0	n/a	n/a	n/a	n/a	n/a	n/a	-	n/a	0	n/a	n/a	n/a	n/a	n/a	Yes	2.7.I.Agosto.Al
COLVERAUG4	G-23	2018-09-01	Versalles	Low	Colombia	Aedes aegypti	Intradomestic	1	2018-09-12	-	n/a	0	n/a	n/a	n/a	n/a	n/a	-	n/a	0	n/a	n/a	n/a	n/a	n/a	n/a	-	n/a	0	n/a	n/a	n/a	n/a	n/a	Yes	4.4.I.Agosto.Al
COLVERAUG1	G-24	2018-09-02	Versalles	Low	Colombia	Aedes aegypti	Intradomestic	1	2018-09-12	-	n/a	0	n/a	n/a	n/a	n/a	n/a	-	n/a	0	n/a	n/a	n/a	n/a	n/a	n/a	-	n/a	0	n/a	n/a	n/a	n/a	n/a	Yes	4.1.I.Agosto.Al
COLPOBFILPORAUG6	P-14	2018-08-31	El Poblado	High	Colombia	Aedes aegypti	Intradomestic	2	2018-09-12	-	n/a	0	n/a	n/a	n/a	n/a	n/a	-	n/a	0	n/a	n/a	n/a	n/a	n/a	n/a	-	n/a	0	n/a	n/a	n/a	n/a	n/a	No	1.6.I.Agosto
COLCOMAUG8	P-15	2018-08-29	Ciudadela Comfenalco	Low	Colombia	Aedes aegypti	Intradomestic	2	2018-09-12	-	n/a	0	n/a	n/a	n/a	n/a	n/a	-	n/a	0	n/a	n/a	n/a	n/a	n/a	n/a	-	n/a	0	n/a	n/a	n/a	n/a	n/a	No	2.8.I.Agosto
COLVERAUG6	P-16	2018-09-01	Versalles	Low	Colombia	Aedes aegypti	Intradomestic	2	2018-09-12	-	n/a	0	n/a	n/a	n/a	n/a	n/a	-	n/a	0	n/a	n/a	n/a	n/a	n/a	n/a	-	n/a	0	n/a	n/a	n/a	n/a	n/a	No	4.6.I.Agosto
COLVERAUG1	P-17	2018-09-02	Versalles	Low	Colombia	Aedes aegypti	Intradomestic	2	2018-09-12	-	n/a	0	n/a	n/a	n/a	n/a	n/a	-	n/a	0	n/a	n/a	n/a	n/a	n/a	n/a	-	n/a	0	n/a	n/a	n/a	n/a	n/a	No	4.1.I.Agosto.
COLCOMSEP8	IND-43	2018-09-19	Ciudadela Comfenalco	Low	Colombia	Aedes aegypti	Intradomestic	1	2018-10-10	-	n/a	0	n/a	n/a	n/a	n/a	n/a	-	n/a	0	n/a	n/a	n/a	n/a	n/a	n/a	-	n/a	0	n/a	n/a	n/a	n/a	n/a	No	2.8.I.Septiembre
COLCOMSEP1	IND-44	2018-09-19	Ciudadela Comfenalco	Low	Colombia	Aedes aegypti	Peridomestic	1	2018-10-10	-	n/a	0	n/a	n/a	n/a	n/a	n/a	-	n/a	0	n/a	n/a	n/a	n/a	n/a	n/a	-	n/a	0	n/a	n/a	n/a	n/a	n/a	No	2.1.P.Septiembre
COLSAMRESSEP3	IND-45	2018-09-20	La Samaria	High	Colombia	Aedes aegypti	Intradomestic	1	2018-10-10	-	n/a	0	n/a	n/a	n/a	n/a	n/a	-	n/a	0	n/a	n/a	n/a	n/a	n/a	n/a	-	n/a	0	n/a	n/a	n/a	n/a	n/a	No	3.3.I.Septiembre
COLSAMRESSEP3	IND-46	2018-09-20	La Samaria	High	Colombia	Aedes aegypti	Peridomestic	1	2018-10-10	-	n/a	0	n/a	n/a	n/a	n/a	n/a	-	n/a	0	n/a	n/a	n/a	n/a	n/a	n/a	-	n/a	0	n/a	n/a	n/a	n/a	n/a	No	3.3.P.Septiembre
COLSAMRESSEP4	IND-47	2018-09-20	La Samaria	High	Colombia	Aedes aegypti	Intradomestic	1	2018-10-10	-	n/a	0	n/a	n/a	n/a	n/a	n/a	-	n/a	0	n/a	n/a	n/a	n/a	n/a	n/a	-	n/a	0	n/a	n/a	n/a	n/a	n/a	No	3.4.I.Septiembre
COLVERSEP8	IND-48	2018-09-22	Versalles	Low	Colombia	Aedes aegypti	Intradomestic	1	2018-10-10	-	n/a	0	n/a	n/a	n/a	n/a	n/a	-	n/a	0	n/a	n/a	n/a	n/a	n/a	n/a	-	n/a	0	n/a	n/a	n/a	n/a	n/a	No	4.8.I.Septiembre
COLPOBFILPORSEP7	IND-49	2018-09-21	El Poblado	High	Colombia	Aedes aegypti	Peridomestic	1	2018-10-10	-	n/a	0	n/a	n/a	n/a	n/a	n/a	-	n/a	0	n/a	n/a	n/a	n/a	n/a	n/a	-	n/a	0	n/a	n/a	n/a	n/a	n/a	No	1.7.P.Septiembre
COLVERSEP1	IND-50	2018-09-22	Versalles	Low	Colombia	Aedes aegypti	Peridomestic	1	2018-10-10	-	n/a	0	n/a	n/a	n/a	n/a	n/a	-	n/a	0	n/a	n/a	n/a	n/a	n/a	n/a	-	n/a	0	n/a	n/a	n/a	n/a	n/a	No	4.1.P.Septiembre
COLVERSEP2	IND-51	2018-09-22	Versalles	Low	Colombia	Aedes aegypti	Peridomestic	1	2018-10-10	-	n/a	0	n/a	n/a	n/a	n/a	n/a	-	n/a	0	n/a	n/a	n/a	n/a	n/a	n/a	-	n/a	0	n/a	n/a	n/a	n/a	n/a	No	4.2.P.Septiembre
COLVERSEP1	IND-52	2018-09-23	Versalles	Low	Colombia	Aedes aegypti	Intradomestic	1	2018-10-10	-	n/a	0	n/a	n/a	n/a	n/a	n/a	-	n/a	0	n/a	n/a	n/a	n/a	n/a	n/a	-	n/a	0	n/a	n/a	n/a	n/a	n/a	No	4.1.I.Septiembre
COLCOMSEP7	G-25	2018-09-19	Ciudadela Comfenalco	Low	Colombia	Aedes aegypti	Intradomestic	1	2018-10-10	-	n/a	0	n/a	n/a	n/a	n/a	n/a	-	n/a	0	n/a	n/a	n/a	n/a	n/a	n/a	-	n/a	0	n/a	n/a	n/a	n/a	n/a	Yes	2.7.I.Septiembre.Al
COLCOMSEP7	G-26	2018-09-19	Ciudadela Comfenalco	Low	Colombia	Aedes aegypti	Intradomestic	1	2018-10-10	-	n/a	0	n/a	n/a	n/a	n/a	n/a	-	n/a	0	n/a	n/a	n/a	n/a	n/a	n/a	-	n/a	0	n/a	n/a	n/a	n/a	n/a	Yes	2.7.I.Septiembre.Al
COLCOMSEP7	G-27	2018-09-19	Ciudadela Comfenalco	Low	Colombia	Aedes aegypti	Intradomestic	1	2018-10-10	-	n/a	0	n/a	n/a	n/a	n/a	n/a	-	n/a	0	n/a	n/a	n/a	n/a	n/a	n/a	-	n/a	0	n/a	n/a	n/a	n/a	n/a	Yes	2.7.I.Septienbre.Al
COLCOMSEP7	G-28	2018-09-19	Ciudadela Comfenalco	Low	Colombia	Aedes aegypti	Intradomestic	1	2018-10-10	-	n/a	0	n/a	n/a	n/a	n/a	n/a	-	n/a	0	n/a	n/a	n/a	n/a	n/a	n/a	-	n/a	0	n/a	n/a	n/a	n/a	n/a	Yes	2.7.I.Septiembre.Al
COLCOMSEP8	G-29	2018-09-19	Ciudadela Comfenalco	Low	Colombia	Aedes aegypti	Intradomestic	1	2018-10-10	-	n/a	0	n/a	n/a	n/a	n/a	n/a	-	n/a	0	n/a	n/a	n/a	n/a	n/a	n/a	-	n/a	0	n/a	n/a	n/a	n/a	n/a	Yes	2.8.I.Septiembre.Al
COLSAMRESSEP8	G-30	2018-09-20	La Samaria	High	Colombia	Aedes aegypti	Intradomestic	1	2018-10-10	-	n/a	0	n/a	n/a	n/a	n/a	n/a	-	n/a	0	n/a	n/a	n/a	n/a	n/a	n/a	-	n/a	0	n/a	n/a	n/a	n/a	n/a	Yes	3.8.I.Septiembre.Al
COLVERSEP8	G-31	2018-09-23	Versalles	Low	Colombia	Aedes aegypti	Intradomestic	1	2018-10-10	-	n/a	0	n/a	n/a	n/a	n/a	n/a	-	n/a	0	n/a	n/a	n/a	n/a	n/a	n/a	-	n/a	0	n/a	n/a	n/a	n/a	n/a	Yes	4.2.I.Septiembre.Al
COLVERSEP2	G-32	2018-09-23	Versalles	Low	Colombia	Aedes aegypti	Intradomestic	1	2018-10-10	-	n/a	0	n/a	n/a	n/a	n/a	n/a	-	n/a	0	n/a	n/a	n/a	n/a	n/a	n/a	-	n/a	0	n/a	n/a	n/a	n/a	n/a	Yes	4.2.I.Septiembre.Al
COLVERSEP5	G-33	2018-09-23	Versalles	Low	Colombia	Aedes aegypti	Intradomestic	1	2018-10-10	-	n/a	0	n/a	n/a	n/a	n/a	n/a	-	n/a	0	n/a	n/a	n/a	n/a	n/a	n/a	-	n/a	0	n/a	n/a	n/a	n/a	n/a	Yes	4.5.I.Septiembre.Al
COLVERSEP6	G-34	2018-09-22	Versalles	Low	Colombia	Aedes aegypti	Intradomestic	1	2018-10-10	-	n/a	0	n/a	n/a	n/a	n/a	n/a	-	n/a	0	n/a	n/a	n/a	n/a	n/a	n/a	-	n/a	0	n/a	n/a	n/a	n/a	n/a	Yes	4.6.I.Septiembre
COLCOMSEP7	P-18	2018-09-09	Ciudadela Comfenalco	Low	Colombia	Aedes aegypti	Intradomestic	3	2018-10-10	-	n/a	0	n/a	n/a	n/a	n/a	n/a	-	n/a	0	n/a	n/a	n/a	n/a	n/a	n/a	-	n/a	0	n/a	n/a	n/a	n/a	n/a	No	2.7.1.Septiembre
COLCOMSEP2	IND-160	2018-09-09	Ciudadela Comfenalco	Low	Colombia	Aedes aegypti	Peridomestic	1	2018-10-10	-	n/a	0	n/a	n/a	n/a	n/a	n/a	-	n/a	0	n/a	n/a	n/a	n/a	n/a	n/a	-	n/a	0	n/a	n/a	n/a	n/a	n/a	No	2.2.P.Septiembre
COLCOMSEP6	P-20	2018-09-09	Ciudadela Comfenalco	Low	Colombia	Aedes aegypti	Intradomestic	3	2018-10-10	-	n/a	0	n/a	n/a	n/a	n/a	n/a	-	n/a	0	n/a	n/a	n/a	n/a	n/a	n/a	-	n/a	0	n/a	n/a	n/a	n/a	n/a	No	2.6.I.Septiembre
COLSAMRESSEP7	P-21	2018-09-20	La Samaria	High	Colombia	Aedes aegypti	Peridomestic	2	2018-10-10	-	n/a	0	n/a	n/a	n/a	n/a	n/a	-	n/a	0	n/a	n/a	n/a	n/a	n/a	n/a	-	n/a	0	n/a	n/a	n/a	n/a	n/a	No	3.7.P.Septiembre
COLPOBFILPORSEP3	P-22	2018-09-21	El Poblado	High	Colombia	Aedes aegypti	Peridomestic	2	2018-10-10	-	n/a	0	n/a	n/a	n/a	n/a	n/a	-	n/a	0	n/a	n/a	n/a	n/a	n/a	n/a	-	n/a	0	n/a	n/a	n/a	n/a	n/a	No	1.3.P.Septiembre
COLPOBFILPORSEP8	P-23	2018-09-21	El Poblado	High	Colombia	Aedes aegypti	Peridomestic	2	2018-10-10	-	n/a	0	n/a	n/a	n/a	n/a	n/a	-	n/a	0	n/a	n/a	n/a	n/a	n/a	n/a	-	n/a	0	n/a	n/a	n/a	n/a	n/a	No	1.8.P.Septiembre
COLVERSEP5	P-24	2018-09-21	Versalles	Low	Colombia	Aedes aegypti	Intradomestic	4	2018-10-10	-	n/a	0	n/a	n/a	n/a	n/a	n/a	-	n/a	0	n/a	n/a	n/a	n/a	n/a	n/a	-	n/a	0	n/a	n/a	n/a	n/a	n/a	No	4.5.I.Septiembre
COLSAMRESOCT6	IND-53	2018-10-28	La Samaria	High	Colombia	Aedes aegypti	Intradomestic	1	2018-11-12	-	n/a	0	n/a	n/a	n/a	n/a	n/a	-	n/a	0	n/a	n/a	n/a	n/a	n/a	n/a	-	n/a	0	n/a	n/a	n/a	n/a	n/a	No	3.6.I.Octubre
COLCOMOCT2	IND-54	2018-10-25	Ciudadela Comfenalco	Low	Colombia	Aedes aegypti	Intradomestic	1	2018-11-12	-	n/a	0	n/a	n/a	n/a	n/a	n/a	-	n/a	0	n/a	n/a	n/a	n/a	n/a	n/a	-	n/a	0	n/a	n/a	n/a	n/a	n/a	No	2.2.I.Octubre
COLPOBFILPOROCT3	IND-55	2018-10-26	Filadelfia	High	Colombia	Aedes aegypti	Intradomestic	1	2018-11-12	-	n/a	0	n/a	n/a	n/a	n/a	n/a	-	n/a	0	n/a	n/a	n/a	n/a	n/a	n/a	-	n/a	0	n/a	n/a	n/a	n/a	n/a	No	1.3.I.Octubre
COLPOBFILPOROCT8	IND-56	2018-10-26	Filadelfia	High	Colombia	Aedes aegypti	Intradomestic	1	2018-11-12	-	n/a	0	n/a	n/a	n/a	n/a	n/a	-	n/a	0	n/a	n/a	n/a	n/a	n/a	n/a	-	n/a	0	n/a	n/a	n/a	n/a	n/a	No	1.8.I.Octubre
COLVEROCT56	IND-57	2018-10-27	Versalles	Low	Colombia	Aedes aegypti	Peridomestic	1	2018-11-12	-	n/a	0	n/a	n/a	n/a	n/a	n/a	-	n/a	0	n/a	n/a	n/a	n/a	n/a	n/a	-	n/a	0	n/a	n/a	n/a	n/a	n/a	No	4.6.P.Octubre
COLVEROCT53	IND-58	2018-10-27	Versalles	Low	Colombia	Aedes aegypti	Intradomestic	1	2018-11-12	-	n/a	0	n/a	n/a	n/a	n/a	n/a	-	n/a	0	n/a	n/a	n/a	n/a	n/a	n/a	-	n/a	0	n/a	n/a	n/a	n/a	n/a	No	4.3.I.Octubre
COLVEROCT55	IND-59	2018-10-28	Versalles	Low	Colombia	Aedes aegypti	Intradomestic	1	2018-11-12	-	n/a	0	n/a	n/a	n/a	n/a	n/a	-	n/a	0	n/a	n/a	n/a	n/a	n/a	n/a	-	n/a	0	n/a	n/a	n/a	n/a	n/a	No	4.5.I.Octubre
COLCOMOCT7	G-35	2018-10-25	Ciudadela Comfenalco	Low	Colombia	Aedes aegypti	Intradomestic	1	2018-11-09	-	n/a	0	n/a	n/a	n/a	n/a	n/a	-	n/a	0	n/a	n/a	n/a	n/a	n/a	n/a	-	n/a	0	n/a	n/a	n/a	n/a	n/a	Yes	2.7.I.Octubre.Al
COLCOMOCT7	G-36	2018-10-25	Ciudadela Comfenalco	Low	Colombia	Aedes aegypti	Intradomestic	1	2018-11-09	-	n/a	0	n/a	n/a	n/a	n/a	n/a	-	n/a	0	n/a	n/a	n/a	n/a	n/a	n/a	-	n/a	0	n/a	n/a	n/a	n/a	n/a	Yes	2.7.I.Octubre.Al
COLCOMOCT7	G-37	2018-10-25	Ciudadela Comfenalco	Low	Colombia	Aedes aegypti	Intradomestic	1	2018-11-09	-	n/a	0	n/a	n/a	n/a	n/a	n/a	-	n/a	0	n/a	n/a	n/a	n/a	n/a	n/a	-	n/a	0	n/a	n/a	n/a	n/a	n/a	Yes	2.7.I.Octubre.Al
COLCOMOCT7	G-38	2018-10-25	Ciudadela Comfenalco	Low	Colombia	Aedes aegypti	Intradomestic	1	2018-11-09	-	n/a	0	n/a	n/a	n/a	n/a	n/a	-	n/a	0	n/a	n/a	n/a	n/a	n/a	n/a	-	n/a	0	n/a	n/a	n/a	n/a	n/a	Yes	2.7.I.Octubre.Al
COLCOMOCT8	G-39	2018-10-25	Ciudadela Comfenalco	Low	Colombia	Aedes aegypti	Intradomestic	1	2018-11-09	-	n/a	0	n/a	n/a	n/a	n/a	n/a	-	n/a	0	n/a	n/a	n/a	n/a	n/a	n/a	-	n/a	0	n/a	n/a	n/a	n/a	n/a	Yes	2.8.I.Octubre.Al
COLCOMOCT7	G-40	2018-10-25	Ciudadela Comfenalco	Low	Colombia	Aedes aegypti	Intradomestic	1	2018-11-09	-	n/a	0	n/a	n/a	n/a	n/a	n/a	-	n/a	0	n/a	n/a	n/a	n/a	n/a	n/a	-	n/a	0	n/a	n/a	n/a	n/a	n/a	Yes	2.7.I.Octubre.Al
COLCOMOCT4	G-41	2018-10-26	Ciudadela Comfenalco	Low	Colombia	Aedes aegypti	Intradomestic	1	2018-11-09	-	n/a	0	n/a	n/a	n/a	n/a	n/a	-	n/a	0	n/a	n/a	n/a	n/a	n/a	n/a	-	n/a	0	n/a	n/a	n/a	n/a	n/a	Yes	2.4.I.Octubre.Al
COLPOBFILPOROCT7	G-42	2018-10-26	Filadelfia	High	Colombia	Aedes aegypti	Intradomestic	1	2018-11-09	-	n/a	0	n/a	n/a	n/a	n/a	n/a	-	n/a	0	n/a	n/a	n/a	n/a	n/a	n/a	-	n/a	0	n/a	n/a	n/a	n/a	n/a	Yes	1.7.I.Octubre.Al
COLPOBFILPOROCT5	G-43	2018-10-26	Filadelfia	High	Colombia	Aedes aegypti	Intradomestic	1	2018-11-09	-	n/a	0	n/a	n/a	n/a	n/a	n/a	-	n/a	0	n/a	n/a	n/a	n/a	n/a	n/a	-	n/a	0	n/a	n/a	n/a	n/a	n/a	Yes	1.5.I.Octubre.Al
COLPOBFILPOROCT5	G-44	2018-10-26	Filadelfia	High	Colombia	Aedes aegypti	Intradomestic	1	2018-11-09	-	n/a	0	n/a	n/a	n/a	n/a	n/a	-	n/a	0	n/a	n/a	n/a	n/a	n/a	n/a	-	n/a	0	n/a	n/a	n/a	n/a	n/a	Yes	1.5.I.Octubre.Al
COLVEROCT4	G-45	2018-10-27	Versalles	Low	Colombia	Aedes aegypti	Intradomestic	1	2018-11-09	-	n/a	0	n/a	n/a	n/a	n/a	n/a	-	n/a	0	n/a	n/a	n/a	n/a	n/a	n/a	-	n/a	0	n/a	n/a	n/a	n/a	n/a	Yes	4.4.I.Octubre.Al
COLVEROCT3	G-46	2018-10-28	Versalles	Low	Colombia	Aedes aegypti	Intradomestic	1	2018-11-09	-	n/a	0	n/a	n/a	n/a	n/a	n/a	-	n/a	0	n/a	n/a	n/a	n/a	n/a	n/a	-	n/a	0	n/a	n/a	n/a	n/a	n/a	Yes	4.3.I.Octubre.Al
COLVEROCT3	G-47	2018-10-28	Versalles	Low	Colombia	Aedes aegypti	Intradomestic	1	2018-11-09	-	n/a	0	n/a	n/a	n/a	n/a	n/a	-	n/a	0	n/a	n/a	n/a	n/a	n/a	n/a	-	n/a	0	n/a	n/a	n/a	n/a	n/a	Yes	4.3.I.Octubre.Al
COLVEROCT5	G-48	2018-10-28	Versalles	Low	Colombia	Aedes aegypti	Intradomestic	1	2018-11-09	-	n/a	0	n/a	n/a	n/a	n/a	n/a	-	n/a	0	n/a	n/a	n/a	n/a	n/a	n/a	-	n/a	0	n/a	n/a	n/a	n/a	n/a	Yes	4.5.I.Octubre.Al
COLCOMOCT7	P-25	2018-10-26	Ciudadela Comfenalco	Low	Colombia	Aedes aegypti	Peridomestic	2	2018-11-13	-	n/a	0	n/a	n/a	n/a	n/a	n/a	-	n/a	0	n/a	n/a	n/a	n/a	n/a	n/a	-	n/a	0	n/a	n/a	n/a	n/a	n/a	No	2.7.P.Octubre
COLCOMOCT5	P-26	2018-10-25	Ciudadela Comfenalco	Low	Colombia	Aedes aegypti	Intradomestic	4	2018-11-13	-	n/a	0	n/a	n/a	n/a	n/a	n/a	-	n/a	0	n/a	n/a	n/a	n/a	n/a	n/a	-	n/a	0	n/a	n/a	n/a	n/a	n/a	No	2.5.I.Octubre
COLCOMOCT5	P-27	2018-10-25	Ciudadela Comfenalco	Low	Colombia	Aedes aegypti	Peridomestic	3	2018-11-13	-	n/a	0	n/a	n/a	n/a	n/a	n/a	-	n/a	0	n/a	n/a	n/a	n/a	n/a	n/a	-	n/a	0	n/a	n/a	n/a	n/a	n/a	No	2.5.P.Octubre
COLPOBFILPOROCT1	P-28	2018-10-25	Filadelfia	High	Colombia	Aedes aegypti	Intradomestic	2	2018-11-13	-	n/a	0	n/a	n/a	n/a	n/a	n/a	-	n/a	0	n/a	n/a	n/a	n/a	n/a	n/a	-	n/a	0	n/a	n/a	n/a	n/a	n/a	No	1.1.I.Octubre
COLPOBFILPOROCT5	P-29	2018-10-25	Filadelfia	High	Colombia	Aedes aegypti	Intradomestic	2	2018-11-13	-	n/a	0	n/a	n/a	n/a	n/a	n/a	-	n/a	0	n/a	n/a	n/a	n/a	n/a	n/a	-	n/a	0	n/a	n/a	n/a	n/a	n/a	No	1.5.I.Octubre
COLVEROCT1	P-30	2018-10-25	Versalles	Low	Colombia	Aedes aegypti	Peridomestic	3	2018-11-13	-	n/a	0	n/a	n/a	n/a	n/a	n/a	-	n/a	0	n/a	n/a	n/a	n/a	n/a	n/a	-	n/a	0	n/a	n/a	n/a	n/a	n/a	No	4.1.P.Octubre
COLVEROCT5	P-31	2018-10-25	Versalles	Low	Colombia	Aedes aegypti	Peridomestic	4	2018-11-13	-	n/a	0	n/a	n/a	n/a	n/a	n/a	-	n/a	0	n/a	n/a	n/a	n/a	n/a	n/a	-	n/a	0	n/a	n/a	n/a	n/a	n/a	No	4.5.P.Octubre
COLVEROCT2	P-32	2018-10-26	Versalles	Low	Colombia	Aedes aegypti	Intradomestic	3	2018-11-13	-	n/a	0	n/a	n/a	n/a	n/a	n/a	-	n/a	0	n/a	n/a	n/a	n/a	n/a	n/a	-	n/a	0	n/a	n/a	n/a	n/a	n/a	No	4.2.I.Octubre
COLVEROCT6	P-33	2018-10-27	Versalles	Low	Colombia	Aedes aegypti	Intradomestic	2	2018-11-13	-	n/a	0	n/a	n/a	n/a	n/a	n/a	-	n/a	0	n/a	n/a	n/a	n/a	n/a	n/a	-	n/a	0	n/a	n/a	n/a	n/a	n/a	No	4.6.I.Octubre.Al
COLVEROCT6	P-34	2018-10-28	Versalles	Low	Colombia	Aedes aegypti	Intradomestic	3	2018-11-13	-	n/a	0	n/a	n/a	n/a	n/a	n/a	-	n/a	0	n/a	n/a	n/a	n/a	n/a	n/a	-	n/a	0	n/a	n/a	n/a	n/a	n/a	No	4.6.I.Octubre
COLVEROCT4	P-36	2018-10-27	Versalles	Low	Colombia	Aedes aegypti	Peridomestic	2	2018-11-13	-	n/a	0	n/a	n/a	n/a	n/a	n/a	-	n/a	0	n/a	n/a	n/a	n/a	n/a	n/a	-	n/a	0	n/a	n/a	n/a	n/a	n/a	No	4.4.P.Octubre
COLCOMOCT7	P-37	2018-10-28	Ciudadela Comfenalco	Low	Colombia	Aedes aegypti	Intradomestic	10	2018-11-13	-	n/a	0	n/a	n/a	n/a	n/a	n/a	-	n/a	0	n/a	n/a	n/a	n/a	n/a	n/a	-	n/a	0	n/a	n/a	n/a	n/a	n/a	No	2.7.I.Octubre
COLCOMOCT4	P-38	2018-10-27	Ciudadela Comfenalco	Low	Colombia	Aedes aegypti	Intradomestic	4	2018-11-13	-	n/a	0	n/a	n/a	n/a	n/a	n/a	-	n/a	0	n/a	n/a	n/a	n/a	n/a	n/a	-	n/a	0	n/a	n/a	n/a	n/a	n/a	No	2.4.I.Octubre
COLVERNOV1	IND-60	2018-11-18	Versalles	Low	Colombia	Aedes aegypti	Peridomestic	1	2018-12-12	-	n/a	0	n/a	n/a	n/a	n/a	n/a	-	n/a	0	n/a	n/a	n/a	n/a	n/a	n/a	-	n/a	0	n/a	n/a	n/a	n/a	n/a	No	4.1.Per.Nov
COLVERNOV8	IND-61	2018-11-18	Versalles	Low	Colombia	Aedes aegypti	Intradomestic	1	2018-12-12	-	n/a	0	n/a	n/a	n/a	n/a	n/a	-	n/a	0	n/a	n/a	n/a	n/a	n/a	n/a	-	n/a	0	n/a	n/a	n/a	n/a	n/a	No	4.8.I.Nov
COLVERNOV1	IND-62	2018-11-17	Versalles	Low	Colombia	Aedes aegypti	Intradomestic	1	2018-12-12	-	n/a	0	n/a	n/a	n/a	n/a	n/a	-	n/a	0	n/a	n/a	n/a	n/a	n/a	n/a	-	n/a	0	n/a	n/a	n/a	n/a	n/a	No	4.1.I.Nov
COLVERNOV3	IND-63	2018-11-18	Versalles	Low	Colombia	Aedes aegypti	Peridomestic	1	2018-12-12	-	n/a	0	n/a	n/a	n/a	n/a	n/a	-	n/a	0	n/a	n/a	n/a	n/a	n/a	n/a	-	n/a	0	n/a	n/a	n/a	n/a	n/a	No	4.3.Per.Nov
COLVERNOV5	IND-64	2018-11-18	Versalles	Low	Colombia	Aedes aegypti	Peridomestic	1	2018-12-12	-	n/a	0	n/a	n/a	n/a	n/a	n/a	-	n/a	0	n/a	n/a	n/a	n/a	n/a	n/a	-	n/a	0	n/a	n/a	n/a	n/a	n/a	No	4.5.Per.Nov
COLVERNOV7	IND-65	2018-11-17	Versalles	Low	Colombia	Aedes aegypti	Peridomestic	1	2018-12-12	-	n/a	0	n/a	n/a	n/a	n/a	n/a	-	n/a	0	n/a	n/a	n/a	n/a	n/a	n/a	-	n/a	0	n/a	n/a	n/a	n/a	n/a	No	4.7.Per.Nov
COLVERNOV2	IND-66	2018-11-17	Versalles	Low	Colombia	Aedes aegypti	Intradomestic	1	2018-12-12	-	n/a	0	n/a	n/a	n/a	n/a	n/a	-	n/a	0	n/a	n/a	n/a	n/a	n/a	n/a	-	n/a	0	n/a	n/a	n/a	n/a	n/a	No	4.2.I.Nov
COLCOMNOV4	IND-67	2018-11-16	Ciudadela Comfenalco	Low	Colombia	Aedes aegypti	Peridomestic	1	2018-12-12	-	n/a	0	n/a	n/a	n/a	n/a	n/a	-	n/a	0	n/a	n/a	n/a	n/a	n/a	n/a	-	n/a	0	n/a	n/a	n/a	n/a	n/a	No	2.4.Per.Nov
COLSAMRESNOV8	IND-68	2018-11-14	La Samaria	High	Colombia	Aedes aegypti	Intradomestic	1	2018-12-12	-	n/a	0	n/a	n/a	n/a	n/a	n/a	-	n/a	0	n/a	n/a	n/a	n/a	n/a	n/a	-	n/a	0	n/a	n/a	n/a	n/a	n/a	No	3.8.I.Nov
COLPOBFILPORNOV7	IND-69	2018-11-14	Filadelfia	High	Colombia	Aedes aegypti	Intradomestic	1	2018-12-12	-	n/a	0	n/a	n/a	n/a	n/a	n/a	-	n/a	0	n/a	n/a	n/a	n/a	n/a	n/a	-	n/a	0	n/a	n/a	n/a	n/a	n/a	No	1.7.I.Nov
COLPOBFILPORNOV3	IND-70	2018-11-14	Filadelfia	High	Colombia	Aedes aegypti	Intradomestic	1	2018-12-12	-	n/a	0	n/a	n/a	n/a	n/a	n/a	-	n/a	0	n/a	n/a	n/a	n/a	n/a	n/a	-	n/a	0	n/a	n/a	n/a	n/a	n/a	No	1.3.I.Nov
COLPOBFILPORNOV3	IND-71	2018-11-15	Filadelfia	High	Colombia	Aedes aegypti	Peridomestic	1	2018-12-12	-	n/a	0	n/a	n/a	n/a	n/a	n/a	-	n/a	0	n/a	n/a	n/a	n/a	n/a	n/a	-	n/a	0	n/a	n/a	n/a	n/a	n/a	No	1.3.Per.Nov
COLPOBFILPORNOV7	IND-72	2018-11-15	Filadelfia	High	Colombia	Aedes aegypti	Peridomestic	1	2018-12-12	-	n/a	0	n/a	n/a	n/a	n/a	n/a	-	n/a	0	n/a	n/a	n/a	n/a	n/a	n/a	-	n/a	0	n/a	n/a	n/a	n/a	n/a	No	1.7.Per.Nov
COLCOMNOV1	IND-73	2018-11-16	Ciudadela Comfenalco	Low	Colombia	Aedes aegypti	Intradomestic	1	2018-12-12	-	n/a	0	n/a	n/a	n/a	n/a	n/a	-	n/a	0	n/a	n/a	n/a	n/a	n/a	n/a	-	n/a	0	n/a	n/a	n/a	n/a	n/a	No	2.1.I.Nov
COLCOMNOV7	IND-74	2018-11-16	Ciudadela Comfenalco	Low	Colombia	Aedes aegypti	Peridomestic	1	2018-12-12	-	n/a	0	n/a	n/a	n/a	n/a	n/a	-	n/a	0	n/a	n/a	n/a	n/a	n/a	n/a	-	n/a	0	n/a	n/a	n/a	n/a	n/a	No	2.7.Per.Nov
COLCOMNOV5	IND-75	2018-11-16	Ciudadela Comfenalco	Low	Colombia	Aedes aegypti	Intradomestic	1	2018-12-12	-	n/a	0	n/a	n/a	n/a	n/a	n/a	-	n/a	0	n/a	n/a	n/a	n/a	n/a	n/a	-	n/a	0	n/a	n/a	n/a	n/a	n/a	No	2.5.I.Nov
COLCOMNOV2	IND-76	2018-11-17	Ciudadela Comfenalco	Low	Colombia	Aedes aegypti	Intradomestic	1	2018-12-12	-	n/a	0	n/a	n/a	n/a	n/a	n/a	-	n/a	0	n/a	n/a	n/a	n/a	n/a	n/a	-	n/a	0	n/a	n/a	n/a	n/a	n/a	No	2.2.I.Nov
COLVERNOV1	G-49	2018-11-18	Versalles	Low	Colombia	Aedes aegypti	Intradomestic	1	2018-12-12	-	n/a	0	n/a	n/a	n/a	n/a	n/a	-	n/a	0	n/a	n/a	n/a	n/a	n/a	n/a	-	n/a	0	n/a	n/a	n/a	n/a	n/a	Yes	4.1.I.Al.Nov
COLVERNOV1	G-50	2018-11-18	Versalles	Low	Colombia	Aedes aegypti	Peridomestic	1	2018-12-12	-	n/a	0	n/a	n/a	n/a	n/a	n/a	-	n/a	0	n/a	n/a	n/a	n/a	n/a	n/a	-	n/a	0	n/a	n/a	n/a	n/a	n/a	Yes	4.1.Per.Al.Nov
COLVERNOV3	G-51	2018-11-18	Versalles	Low	Colombia	Aedes aegypti	Intradomestic	1	2018-12-12	-	n/a	0	n/a	n/a	n/a	n/a	n/a	-	n/a	0	n/a	n/a	n/a	n/a	n/a	n/a	-	n/a	0	n/a	n/a	n/a	n/a	n/a	Yes	4.3.I.Al.Nov
COLVERNOV6	G-52	2018-11-17	Versalles	Low	Colombia	Aedes aegypti	Intradomestic	1	2018-12-12	-	n/a	0	n/a	n/a	n/a	n/a	n/a	-	n/a	0	n/a	n/a	n/a	n/a	n/a	n/a	-	n/a	0	n/a	n/a	n/a	n/a	n/a	Yes	4.6.I.Al.Nov
COLVERNOV6	G-53	2018-11-17	Versalles	Low	Colombia	Aedes aegypti	Intradomestic	1	2018-12-12	-	n/a	0	n/a	n/a	n/a	n/a	n/a	-	n/a	0	n/a	n/a	n/a	n/a	n/a	n/a	-	n/a	0	n/a	n/a	n/a	n/a	n/a	Yes	4.6.I.Al.Nov
COLCOMNOV8	G-54	2018-11-17	Ciudadela Comfenalco	Low	Colombia	Aedes aegypti	Intradomestic	1	2018-12-12	-	n/a	0	n/a	n/a	n/a	n/a	n/a	-	n/a	0	n/a	n/a	n/a	n/a	n/a	n/a	-	n/a	0	n/a	n/a	n/a	n/a	n/a	Yes	2.8.I.Al.Nov
COLCOMNOV7	G-55	2018-11-16	Ciudadela Comfenalco	Low	Colombia	Aedes aegypti	Intradomestic	1	2018-12-12	-	n/a	0	n/a	n/a	n/a	n/a	n/a	-	n/a	0	n/a	n/a	n/a	n/a	n/a	n/a	-	n/a	0	n/a	n/a	n/a	n/a	n/a	Yes	2.7.I.Al.Nov
COLVERNOV4	G-56	2018-11-18	Versalles	Low	Colombia	Aedes aegypti	Intradomestic	1	2018-12-12	-	n/a	0	n/a	n/a	n/a	n/a	n/a	-	n/a	0	n/a	n/a	n/a	n/a	n/a	n/a	-	n/a	0	n/a	n/a	n/a	n/a	n/a	Yes	4.4.I.Al.Nov
COLVERNOV3	G-57	2018-11-18	Versalles	Low	Colombia	Aedes aegypti	Intradomestic	1	2018-12-12	-	n/a	0	n/a	n/a	n/a	n/a	n/a	-	n/a	0	n/a	n/a	n/a	n/a	n/a	n/a	-	n/a	0	n/a	n/a	n/a	n/a	n/a	Yes	4.3.I.Al.Nov
COLVERNOV3	G-58	2018-11-18	Versalles	Low	Colombia	Aedes aegypti	Intradomestic	1	2018-12-12	-	n/a	0	n/a	n/a	n/a	n/a	n/a	-	n/a	0	n/a	n/a	n/a	n/a	n/a	n/a	-	n/a	0	n/a	n/a	n/a	n/a	n/a	Yes	4.3.I.Al.Nov
COLVERNOV3	G-59	2018-11-18	Versalles	Low	Colombia	Aedes aegypti	Intradomestic	1	2018-12-12	-	n/a	0	n/a	n/a	n/a	n/a	n/a	-	n/a	0	n/a	n/a	n/a	n/a	n/a	n/a	-	n/a	0	n/a	n/a	n/a	n/a	n/a	Yes	4.3.I.Al.Nov
COLVERNOV5	G-60	2018-11-18	Versalles	Low	Colombia	Aedes aegypti	Intradomestic	1	2018-12-12	-	n/a	0	n/a	n/a	n/a	n/a	n/a	-	n/a	0	n/a	n/a	n/a	n/a	n/a	n/a	-	n/a	0	n/a	n/a	n/a	n/a	n/a	Yes	4.5.I.Al.Nov
COLVERNOV7	G-61	2018-11-17	Versalles	Low	Colombia	Aedes aegypti	Intradomestic	1	2018-12-12	-	n/a	0	n/a	n/a	n/a	n/a	n/a	-	n/a	0	n/a	n/a	n/a	n/a	n/a	n/a	-	n/a	0	n/a	n/a	n/a	n/a	n/a	Yes	4.7.I.Al.Nov
COLVERNOV7	G-62	2018-11-17	Versalles	Low	Colombia	Aedes aegypti	Intradomestic	1	2018-12-12	-	n/a	0	n/a	n/a	n/a	n/a	n/a	-	n/a	0	n/a	n/a	n/a	n/a	n/a	n/a	-	n/a	0	n/a	n/a	n/a	n/a	n/a	Yes	4.7.I.Al.Nov
COLVERNOV2	G-63	2018-11-17	Versalles	Low	Colombia	Aedes aegypti	Peridomestic	1	2018-12-12	-	n/a	0	n/a	n/a	n/a	n/a	n/a	-	n/a	0	n/a	n/a	n/a	n/a	n/a	n/a	-	n/a	0	n/a	n/a	n/a	n/a	n/a	Yes	4.2.Per.Al.Nov
COLVERNOV8	G-64	2018-11-18	Versalles	Low	Colombia	Aedes aegypti	Intradomestic	1	2018-12-12	-	n/a	0	n/a	n/a	n/a	n/a	n/a	-	n/a	0	n/a	n/a	n/a	n/a	n/a	n/a	-	n/a	0	n/a	n/a	n/a	n/a	n/a	Yes	4.8.I.Al.Nov
COLVERNOV3	G-65	2018-11-18	Versalles	Low	Colombia	Aedes aegypti	Intradomestic	1	2018-12-12	-	n/a	0	n/a	n/a	n/a	n/a	n/a	-	n/a	0	n/a	n/a	n/a	n/a	n/a	n/a	-	n/a	0	n/a	n/a	n/a	n/a	n/a	Yes	4.3.I.Al.Nov
COLVERNOV5	G-66	2018-11-18	Versalles	Low	Colombia	Aedes aegypti	Intradomestic	1	2018-12-12	-	n/a	0	n/a	n/a	n/a	n/a	n/a	-	n/a	0	n/a	n/a	n/a	n/a	n/a	n/a	-	n/a	0	n/a	n/a	n/a	n/a	n/a	Yes	4.5.I.Al.Nov
COLVERNOV5	G-67	2018-11-18	Versalles	Low	Colombia	Aedes aegypti	Intradomestic	1	2018-12-12	-	n/a	0	n/a	n/a	n/a	n/a	n/a	-	n/a	0	n/a	n/a	n/a	n/a	n/a	n/a	-	n/a	0	n/a	n/a	n/a	n/a	n/a	Yes	4.5.I.Al.Nov
COLVERNOV5	G-68	2018-11-18	Versalles	Low	Colombia	Aedes aegypti	Intradomestic	1	2018-12-12	-	n/a	0	n/a	n/a	n/a	n/a	n/a	-	n/a	0	n/a	n/a	n/a	n/a	n/a	n/a	-	n/a	0	n/a	n/a	n/a	n/a	n/a	Yes	4.5.I.Al.Nov
COLVERNOV6	G-69	2018-11-17	Versalles	Low	Colombia	Aedes aegypti	Intradomestic	1	2018-12-12	-	n/a	0	n/a	n/a	n/a	n/a	n/a	-	n/a	0	n/a	n/a	n/a	n/a	n/a	n/a	-	n/a	0	n/a	n/a	n/a	n/a	n/a	Yes	4.6.I.Al.Nov
COLVERNOV7	G-70	2018-11-17	Versalles	Low	Colombia	Aedes aegypti	Intradomestic	1	2018-12-12	-	n/a	0	n/a	n/a	n/a	n/a	n/a	-	n/a	0	n/a	n/a	n/a	n/a	n/a	n/a	-	n/a	0	n/a	n/a	n/a	n/a	n/a	Yes	4.7.I.Al.Nov
COLPOBFILPORNOV2	G-71	2018-11-16	Filadelfia	High	Colombia	Aedes aegypti	Intradomestic	1	2018-12-12	-	n/a	0	n/a	n/a	n/a	n/a	n/a	-	n/a	0	n/a	n/a	n/a	n/a	n/a	n/a	-	n/a	0	n/a	n/a	n/a	n/a	n/a	Yes	1.2.I.Al.Nov
COLCOMNOV8	G-72	2018-11-17	Ciudadela Comfenalco	Low	Colombia	Aedes aegypti	Intradomestic	1	2018-12-12	-	n/a	0	n/a	n/a	n/a	n/a	n/a	-	n/a	0	n/a	n/a	n/a	n/a	n/a	n/a	-	n/a	0	n/a	n/a	n/a	n/a	n/a	Yes	2.8.I.Al.Nov
COLVERNOV6	P-39	2018-11-17	Versalles	Low	Colombia	Aedes aegypti	Intradomestic	2	2018-12-13	-	n/a	0	n/a	n/a	n/a	n/a	n/a	+	23.8	1	30	n/a	n/a	n/a	n/a	DENV1	-	n/a	0	n/a	n/a	n/a	n/a	n/a	No	4.6.I.Nov
COLPOBFILPORNOV6	P-40	2018-11-15	Filadelfia	High	Colombia	Aedes aegypti	Peridomestic	6	2018-12-13	-	n/a	0	n/a	n/a	n/a	n/a	n/a	-	n/a	0	n/a	n/a	n/a	n/a	n/a	n/a	-	n/a	0	n/a	n/a	n/a	n/a	n/a	No	1.6.Per.Nov
COLCOMNOV3	P-41	2018-11-15	Ciudadela Comfenalco	Low	Colombia	Aedes aegypti	Intradomestic	2	2018-12-13	-	n/a	0	n/a	n/a	n/a	n/a	n/a	-	n/a	0	n/a	n/a	n/a	n/a	n/a	n/a	-	n/a	0	n/a	n/a	n/a	n/a	n/a	No	2.3.I.Nov
COLVERNOV5	P-42	2018-11-18	Versalles	Low	Colombia	Aedes aegypti	Intradomestic	7	2018-12-13	-	n/a	0	n/a	n/a	n/a	n/a	n/a	-	n/a	0	n/a	n/a	n/a	n/a	n/a	n/a	-	n/a	0	n/a	n/a	n/a	n/a	n/a	No	4.5.I.Nov
COLVERNOV7	P-43	2018-11-17	Versalles	Low	Colombia	Aedes aegypti	Intradomestic	2	2018-12-13	-	n/a	0	n/a	n/a	n/a	n/a	n/a	-	n/a	0	n/a	n/a	n/a	n/a	n/a	n/a	-	n/a	0	n/a	n/a	n/a	n/a	n/a	No	4.7.I.Nov
COLSAMRESNOV5	P-44	2018-11-14	La Samaria	High	Colombia	Aedes aegypti	Peridomestic	2	2018-12-13	-	n/a	0	n/a	n/a	n/a	n/a	n/a	-	n/a	0	n/a	n/a	n/a	n/a	n/a	n/a	-	n/a	0	n/a	n/a	n/a	n/a	n/a	No	3.5.Per.Nov
COLVERNOV3	P-45	2018-11-14	Versalles	Low	Colombia	Aedes aegypti	Intradomestic	4	2018-12-13	-	n/a	0	n/a	n/a	n/a	n/a	n/a	-	n/a	0	n/a	n/a	n/a	n/a	n/a	n/a	-	n/a	0	n/a	n/a	n/a	n/a	n/a	No	4.3.I.Nov
COLPOBFILPORDEC2	IND-77	2018-12-13	Filadelfia	High	Colombia	Aedes aegypti	Intradomestic	1	2019-01-16	-	n/a	0	n/a	n/a	n/a	n/a	n/a	-	n/a	0	n/a	n/a	n/a	n/a	n/a	n/a	-	n/a	0	n/a	n/a	n/a	n/a	n/a	No	1.2I
COLPOBFILPORDEC5	IND-78	2018-12-13	Filadelfia	High	Colombia	Aedes albopictus	Intradomestic	1	2019-01-16	-	n/a	0	n/a	n/a	n/a	n/a	n/a	-	n/a	0	n/a	n/a	n/a	n/a	n/a	n/a	-	n/a	0	n/a	n/a	n/a	n/a	n/a	No	1.5I
COLSAMRESDEC5	IND-79	2018-12-14	La Samaria	High	Colombia	Aedes aegypti	Intradomestic	1	2019-01-16	-	n/a	0	n/a	n/a	n/a	n/a	n/a	-	n/a	0	n/a	n/a	n/a	n/a	n/a	n/a	-	n/a	0	n/a	n/a	n/a	n/a	n/a	No	3.5I
COLSAMRESDEC8	IND-80	2018-12-14	La Samaria	High	Colombia	Aedes aegypti	Intradomestic	1	2019-01-16	-	n/a	0	n/a	n/a	n/a	n/a	n/a	-	n/a	0	n/a	n/a	n/a	n/a	n/a	n/a	-	n/a	0	n/a	n/a	n/a	n/a	n/a	No	3.8I
COLSAMRESDEC7	IND-81	2018-12-14	La Samaria	High	Colombia	Aedes aegypti	Intradomestic	1	2019-01-16	-	n/a	0	n/a	n/a	n/a	n/a	n/a	-	n/a	0	n/a	n/a	n/a	n/a	n/a	n/a	-	n/a	0	n/a	n/a	n/a	n/a	n/a	No	3.7I
COLSAMRESDEC3	IND-82	2018-12-14	La Samaria	High	Colombia	Aedes aegypti	Intradomestic	1	2019-01-16	-	n/a	0	n/a	n/a	n/a	n/a	n/a	-	n/a	0	n/a	n/a	n/a	n/a	n/a	n/a	-	n/a	0	n/a	n/a	n/a	n/a	n/a	No	3.3I
COLSAMRESDEC8	IND-83	2018-12-15	La Samaria	High	Colombia	Aedes aegypti	Peridomestic	1	2019-01-16	-	n/a	0	n/a	n/a	n/a	n/a	n/a	-	n/a	0	n/a	n/a	n/a	n/a	n/a	n/a	-	n/a	0	n/a	n/a	n/a	n/a	n/a	No	3.8P
COLCOMDEC1	IND-84	2018-12-15	Ciudadela Comfenalco	Low	Colombia	Aedes aegypti	Intradomestic	1	2019-01-16	-	n/a	0	n/a	n/a	n/a	n/a	n/a	-	n/a	0	n/a	n/a	n/a	n/a	n/a	n/a	-	n/a	0	n/a	n/a	n/a	n/a	n/a	No	2.1I
COLCOMDEC7	IND-85	2018-12-15	Ciudadela Comfenalco	Low	Colombia	Aedes aegypti	Intradomestic	1	2019-01-16	-	n/a	0	n/a	n/a	n/a	n/a	n/a	-	n/a	0	n/a	n/a	n/a	n/a	n/a	n/a	-	n/a	0	n/a	n/a	n/a	n/a	n/a	No	2.7I
COLCOMDEC4	IND-86	2018-12-16	Ciudadela Comfenalco	Low	Colombia	Aedes aegypti	Peridomestic	1	2019-01-16	-	n/a	0	n/a	n/a	n/a	n/a	n/a	-	n/a	0	n/a	n/a	n/a	n/a	n/a	n/a	-	n/a	0	n/a	n/a	n/a	n/a	n/a	No	2.4P
COLCOMDEC2	IND-87	2018-12-15	Ciudadela Comfenalco	Low	Colombia	Aedes aegypti	Peridomestic	1	2019-01-16	-	n/a	0	n/a	n/a	n/a	n/a	n/a	-	n/a	0	n/a	n/a	n/a	n/a	n/a	n/a	-	n/a	0	n/a	n/a	n/a	n/a	n/a	No	2.2P
COLCOMDEC8	IND-88	2018-12-15	Ciudadela Comfenalco	Low	Colombia	Aedes aegypti	Peridomestic	1	2019-01-16	-	n/a	0	n/a	n/a	n/a	n/a	n/a	-	n/a	0	n/a	n/a	n/a	n/a	n/a	n/a	-	n/a	0	n/a	n/a	n/a	n/a	n/a	No	2.8P
COLVERDEC1	IND-89	2018-12-16	Versalles	Low	Colombia	Aedes aegypti	Intradomestic	1	2019-01-16	-	n/a	0	n/a	n/a	n/a	n/a	n/a	-	n/a	0	n/a	n/a	n/a	n/a	n/a	n/a	-	n/a	0	n/a	n/a	n/a	n/a	n/a	No	4.1I
COLVERDEC2	G-73	2018-12-16	Versalles	Low	Colombia	Aedes aegypti	Intradomestic	1	2019-01-16	-	n/a	0	n/a	n/a	n/a	n/a	n/a	-	n/a	0	n/a	n/a	n/a	n/a	n/a	n/a	-	n/a	0	n/a	n/a	n/a	n/a	n/a	Yes	4.2I
COLVERDEC2	G-74	2018-12-16	Versalles	Low	Colombia	Aedes aegypti	Intradomestic	1	2019-01-16	-	n/a	0	n/a	n/a	n/a	n/a	n/a	-	n/a	0	n/a	n/a	n/a	n/a	n/a	n/a	-	n/a	0	n/a	n/a	n/a	n/a	n/a	Yes	4.2I
COLVERDEC2	G-75	2018-12-16	Versalles	Low	Colombia	Aedes aegypti	Intradomestic	1	2019-01-16	-	n/a	0	n/a	n/a	n/a	n/a	n/a	-	n/a	0	n/a	n/a	n/a	n/a	n/a	n/a	-	n/a	0	n/a	n/a	n/a	n/a	n/a	Yes	4.2I
COLVERDEC2	G-76	2018-12-16	Versalles	Low	Colombia	Aedes aegypti	Intradomestic	1	2019-01-16	-	n/a	0	n/a	n/a	n/a	n/a	n/a	-	n/a	0	n/a	n/a	n/a	n/a	n/a	n/a	-	n/a	0	n/a	n/a	n/a	n/a	n/a	Yes	4.2I
COLVERDEC1	G-77	2018-12-16	Versalles	Low	Colombia	Aedes albopictus	Intradomestic	1	2019-01-16	-	n/a	0	n/a	n/a	n/a	n/a	n/a	-	n/a	0	n/a	n/a	n/a	n/a	n/a	n/a	-	n/a	0	n/a	n/a	n/a	n/a	n/a	Yes	4.1I
COLVERDEC7	G-78	2018-12-16	Versalles	Low	Colombia	Aedes aegypti	Intradomestic	1	2019-01-16	-	n/a	0	n/a	n/a	n/a	n/a	n/a	-	n/a	0	n/a	n/a	n/a	n/a	n/a	n/a	-	n/a	0	n/a	n/a	n/a	n/a	n/a	Yes	4.7I
COLVERDEC6	G-79	2018-12-17	Versalles	Low	Colombia	Aedes aegypti	Intradomestic	1	2019-01-16	-	n/a	0	n/a	n/a	n/a	n/a	n/a	-	n/a	0	n/a	n/a	n/a	n/a	n/a	n/a	-	n/a	0	n/a	n/a	n/a	n/a	n/a	Yes	4.6I
COLVERDEC3	G-80	2018-12-17	Versalles	Low	Colombia	Aedes aegypti	Intradomestic	1	2019-01-16	-	n/a	0	n/a	n/a	n/a	n/a	n/a	-	n/a	0	n/a	n/a	n/a	n/a	n/a	n/a	-	n/a	0	n/a	n/a	n/a	n/a	n/a	Yes	4.3I
COLVERDEC8	G-81	2018-12-17	Versalles	Low	Colombia	Aedes aegypti	Intradomestic	1	2019-01-16	-	n/a	0	n/a	n/a	n/a	n/a	n/a	-	n/a	0	n/a	n/a	n/a	n/a	n/a	n/a	-	n/a	0	n/a	n/a	n/a	n/a	n/a	Yes	4.8I
COLVERDEC8	G-82	2018-12-17	Versalles	Low	Colombia	Aedes aegypti	Intradomestic	1	2019-01-16	-	n/a	0	n/a	n/a	n/a	n/a	n/a	-	n/a	0	n/a	n/a	n/a	n/a	n/a	n/a	-	n/a	0	n/a	n/a	n/a	n/a	n/a	Yes	4.8I
COLVERDEC8	G-83	2018-12-17	Versalles	Low	Colombia	Aedes aegypti	Intradomestic	1	2019-01-16	-	n/a	0	n/a	n/a	n/a	n/a	n/a	-	n/a	0	n/a	n/a	n/a	n/a	n/a	n/a	-	n/a	0	n/a	n/a	n/a	n/a	n/a	Yes	4.8I
COLPOBFILPORDEC1	P -46	2018-12-13	Filadelfia	High	Colombia	Aedes aegypti	Intradomestic	2	2019-01-16	-	n/a	0	n/a	n/a	n/a	n/a	n/a	-	n/a	0	n/a	n/a	n/a	n/a	n/a	n/a	-	n/a	0	n/a	n/a	n/a	n/a	n/a	No	1.1I
COLCOMDEC5	P -47	2018-12-15	Ciudadela Comfenalco	Low	Colombia	Aedes aegypti	Intradomestic	3	2019-01-16	-	n/a	0	n/a	n/a	n/a	n/a	n/a	-	n/a	0	n/a	n/a	n/a	n/a	n/a	n/a	-	n/a	0	n/a	n/a	n/a	n/a	n/a	No	2.5I
COLCOMDEC4	P -48	2018-12-15	Ciudadela Comfenalco	Low	Colombia	Aedes aegypti	Intradomestic	5	2019-01-16	-	n/a	0	n/a	n/a	n/a	n/a	n/a	-	n/a	0	n/a	n/a	n/a	n/a	n/a	n/a	-	n/a	0	n/a	n/a	n/a	n/a	n/a	No	2.4I
COLVERDEC2	P -49	2018-12-16	Versalles	Low	Colombia	Aedes aegypti	Intradomestic	4	2019-01-16	-	n/a	0	n/a	n/a	n/a	n/a	n/a	-	n/a	0	n/a	n/a	n/a	n/a	n/a	n/a	-	n/a	0	n/a	n/a	n/a	n/a	n/a	No	4.2I
COLVERDEC5	P -50	2018-12-19	Versalles	Low	Colombia	Aedes aegypti	Intradomestic	4	2019-01-16	-	n/a	0	n/a	n/a	n/a	n/a	n/a	-	n/a	0	n/a	n/a	n/a	n/a	n/a	n/a	-	n/a	0	n/a	n/a	n/a	n/a	n/a	No	4.5I
COLVERDEC1	P -51	2018-12-16	Versalles	Low	Colombia	Aedes aegypti	Intradomestic	9	2019-01-16	-	n/a	0	n/a	n/a	n/a	n/a	n/a	-	n/a	0	n/a	n/a	n/a	n/a	n/a	n/a	-	n/a	0	n/a	n/a	n/a	n/a	n/a	No	4.1I
COLVERDEC7	P -52	2018-12-16	Versalles	Low	Colombia	Aedes aegypti	Intradomestic	7	2019-01-16	-	n/a	0	n/a	n/a	n/a	n/a	n/a	-	n/a	0	n/a	n/a	n/a	n/a	n/a	n/a	-	n/a	0	n/a	n/a	n/a	n/a	n/a	No	4.7I
COLVERDEC8	P -53	2018-12-16	Versalles	Low	Colombia	Aedes aegypti	Peridomestic	2	2019-01-16	-	n/a	0	n/a	n/a	n/a	n/a	n/a	-	n/a	0	n/a	n/a	n/a	n/a	n/a	n/a	-	n/a	0	n/a	n/a	n/a	n/a	n/a	No	4.8P
COLVERDEC8	P -54	2018-12-16	Versalles	Low	Colombia	Aedes aegypti	Intradomestic	6	2019-01-16	-	n/a	0	n/a	n/a	n/a	n/a	n/a	-	n/a	0	n/a	n/a	n/a	n/a	n/a	n/a	-	n/a	0	n/a	n/a	n/a	n/a	n/a	No	4.8I
COLVERDEC6	P -55	2018-12-16	Versalles	Low	Colombia	Aedes aegypti	Intradomestic	2	2019-01-16	-	n/a	0	n/a	n/a	n/a	n/a	n/a	-	n/a	0	n/a	n/a	n/a	n/a	n/a	n/a	-	n/a	0	n/a	n/a	n/a	n/a	n/a	No	4.6I
COLVERDEC3	P -56	2018-12-17	Versalles	Low	Colombia	Aedes aegypti	Intradomestic	2	2019-01-16	-	n/a	0	n/a	n/a	n/a	n/a	n/a	-	n/a	0	n/a	n/a	n/a	n/a	n/a	n/a	+	11.4	0	n/a	n/a	n/a	n/a	n/a	No	4.3I
COLCOMJAN1	IND-91	2019-02-01	Ciudadela Comfenalco	Low	Colombia	Aedes aegypti	Intradomestic	1	2019-02-11	-	n/a	0	n/a	n/a	n/a	n/a	n/a	-	n/a	0	n/a	n/a	n/a	n/a	n/a	n/a	-	n/a	0	n/a	n/a	n/a	n/a	n/a	No	2.1.I
COLSAMRESJAN8	IND-92	2019-02-01	Reserva del campestre	High	Colombia	Aedes aegypti	Peridomestic	1	2019-02-11	-	n/a	0	n/a	n/a	n/a	n/a	n/a	-	n/a	0	n/a	n/a	n/a	n/a	n/a	n/a	-	n/a	0	n/a	n/a	n/a	n/a	n/a	No	3.8.P
COLSAMRESJAN2	IND-93	2019-02-01	Reserva del campestre	High	Colombia	Aedes aegypti	Peridomestic	1	2019-02-11	-	n/a	0	n/a	n/a	n/a	n/a	n/a	-	n/a	0	n/a	n/a	n/a	n/a	n/a	n/a	-	n/a	0	n/a	n/a	n/a	n/a	n/a	No	3.2.P
COLSAMRESJAN7	IND-94	2019-01-31	Reserva del campestre	High	Colombia	Aedes aegypti	Peridomestic	1	2019-02-11	-	n/a	0	n/a	n/a	n/a	n/a	n/a	-	n/a	0	n/a	n/a	n/a	n/a	n/a	n/a	-	n/a	0	n/a	n/a	n/a	n/a	n/a	No	3.7.P
COLSAMRESJAN3	IND-95	2019-02-01	Reserva del campestre	High	Colombia	Aedes aegypti	Intradomestic	1	2019-02-11	-	n/a	0	n/a	n/a	n/a	n/a	n/a	-	n/a	0	n/a	n/a	n/a	n/a	n/a	n/a	-	n/a	0	n/a	n/a	n/a	n/a	n/a	No	3.3.I
COLVERJAN4	IND-96	2019-01-31	Versalles	Low	Colombia	Aedes aegypti	Peridomestic	1	2019-02-11	-	n/a	0	n/a	n/a	n/a	n/a	n/a	-	n/a	0	n/a	n/a	n/a	n/a	n/a	n/a	-	n/a	0	n/a	n/a	n/a	n/a	n/a	No	4.4.P
COLVERJAN1	IND-97	2019-01-30	Versalles	Low	Colombia	Aedes aegypti	Intradomestic	1	2019-02-11	-	n/a	0	n/a	n/a	n/a	n/a	n/a	-	n/a	0	n/a	n/a	n/a	n/a	n/a	n/a	-	n/a	0	n/a	n/a	n/a	n/a	n/a	No	4.1.I.Al
COLVERJAN4	IND-98	2019-01-31	Versalles	Low	Colombia	Aedes aegypti	Peridomestic	1	2019-02-11	-	n/a	0	n/a	n/a	n/a	n/a	n/a	-	n/a	0	n/a	n/a	n/a	n/a	n/a	n/a	-	n/a	0	n/a	n/a	n/a	n/a	n/a	No	4.4.P
COLVERJAN7	IND-99	2019-01-30	Versalles	Low	Colombia	Aedes albopictus	Intradomestic	1	2019-02-11	-	n/a	0	n/a	n/a	n/a	n/a	n/a	-	n/a	0	n/a	n/a	n/a	n/a	n/a	n/a	-	n/a	0	n/a	n/a	n/a	n/a	n/a	No	4.7.I albo
COLVERJAN6	IND-100	2019-01-31	Versalles	Low	Colombia	Aedes aegypti	Intradomestic	1	2019-02-11	-	n/a	0	n/a	n/a	n/a	n/a	n/a	-	n/a	0	n/a	n/a	n/a	n/a	n/a	n/a	-	n/a	0	n/a	n/a	n/a	n/a	n/a	No	4.6.I
COLSAMRESJAN5	IND-101	2019-01-31	Reserva del campestre	High	Colombia	Aedes aegypti	Intradomestic	1	2019-02-11	-	n/a	0	n/a	n/a	n/a	n/a	n/a	-	n/a	0	n/a	n/a	n/a	n/a	n/a	n/a	-	n/a	0	n/a	n/a	n/a	n/a	n/a	No	3.5.I
COLSAMRESJAN1	IND-102	2019-01-31	Reserva del campestre	High	Colombia	Aedes aegypti	Intradomestic	1	2019-02-11	-	n/a	0	n/a	n/a	n/a	n/a	n/a	-	n/a	0	n/a	n/a	n/a	n/a	n/a	n/a	-	n/a	0	n/a	n/a	n/a	n/a	n/a	No	3.1.I.Al
COLPOBFILPORJAN4	IND-103	2019-01-30	Filadelfia	High	Colombia	Aedes aegypti	Intradomestic	1	2019-02-11	-	n/a	0	n/a	n/a	n/a	n/a	n/a	-	n/a	0	n/a	n/a	n/a	n/a	n/a	n/a	-	n/a	0	n/a	n/a	n/a	n/a	n/a	No	1.4.I.Al
COLPOBFILPORJAN8	IND-104	2019-01-30	Filadelfia	High	Colombia	Aedes aegypti	Intradomestic	1	2019-02-11	-	n/a	0	n/a	n/a	n/a	n/a	n/a	-	n/a	0	n/a	n/a	n/a	n/a	n/a	n/a	-	n/a	0	n/a	n/a	n/a	n/a	n/a	No	1.8.P
COLPOBFILPORJAN7	IND-105	2019-01-29	Filadelfia	High	Colombia	Aedes aegypti	Intradomestic	1	2019-02-11	-	n/a	0	n/a	n/a	n/a	n/a	n/a	-	n/a	0	n/a	n/a	n/a	n/a	n/a	n/a	-	n/a	0	n/a	n/a	n/a	n/a	n/a	No	1.7.I
COLPOBFILPORJAN2	IND-106	2019-01-29	Filadelfia	High	Colombia	Aedes aegypti	Intradomestic	1	2019-02-11	-	n/a	0	n/a	n/a	n/a	n/a	n/a	-	n/a	0	n/a	n/a	n/a	n/a	n/a	n/a	-	n/a	0	n/a	n/a	n/a	n/a	n/a	No	1.2.I
COLPOBFILPORJAN2	G-84	2019-01-29	Filadelfia	High	Colombia	Aedes aegypti	Intradomestic	1	2019-02-11	-	n/a	0	n/a	n/a	n/a	n/a	n/a	-	n/a	0	n/a	n/a	n/a	n/a	n/a	n/a	-	n/a	0	n/a	n/a	n/a	n/a	n/a	Yes	1.2.I.Al
COLSAMRESJAN2	G-85	2019-02-01	Reserva del campestre	High	Colombia	Aedes aegypti	Intradomestic	1	2019-02-11	-	n/a	0	n/a	n/a	n/a	n/a	n/a	-	n/a	0	n/a	n/a	n/a	n/a	n/a	n/a	-	n/a	0	n/a	n/a	n/a	n/a	n/a	Yes	3.2.I.Al
COLSAMRESJAN2	G-86	2019-02-01	Reserva del campestre	High	Colombia	Aedes aegypti	Intradomestic	1	2019-02-11	-	n/a	0	n/a	n/a	n/a	n/a	n/a	-	n/a	0	n/a	n/a	n/a	n/a	n/a	n/a	-	n/a	0	n/a	n/a	n/a	n/a	n/a	Yes	3.2.I.Al
COLSAMRESJAN2	G-87	2019-02-01	Reserva del campestre	High	Colombia	Aedes aegypti	Intradomestic	1	2019-02-11	-	n/a	0	n/a	n/a	n/a	n/a	n/a	-	n/a	0	n/a	n/a	n/a	n/a	n/a	n/a	-	n/a	0	n/a	n/a	n/a	n/a	n/a	Yes	3.2.I.Al
COLVERJAN5	G-88	30/01/19	Versalles	Low	Colombia	Aedes aegypti	Peridomestic	1	2019-02-11	-	n/a	0	n/a	n/a	n/a	n/a	n/a	-	n/a	0	n/a	n/a	n/a	n/a	n/a	n/a	-	n/a	0	n/a	n/a	n/a	n/a	n/a	Yes	4.5.P.Al
COLVERJAN2	G-89	2019-01-30	Versalles	Low	Colombia	Aedes aegypti	Peridomestic	1	2019-02-11	-	n/a	0	n/a	n/a	n/a	n/a	n/a	-	n/a	0	n/a	n/a	n/a	n/a	n/a	n/a	-	n/a	0	n/a	n/a	n/a	n/a	n/a	Yes	4.2.P.Al
COLVERJAN7	G-90	2019-01-30	Versalles	Low	Colombia	Aedes aegypti	Intradomestic	1	2019-02-11	-	n/a	0	n/a	n/a	n/a	n/a	n/a	-	n/a	0	n/a	n/a	n/a	n/a	n/a	n/a	-	n/a	0	n/a	n/a	n/a	n/a	n/a	Yes	4.7.I.Al
COLVERJAN8	G-91	2019-01-31	Versalles	Low	Colombia	Aedes aegypti	Intradomestic	1	2019-02-11	-	n/a	0	n/a	n/a	n/a	n/a	n/a	-	n/a	0	n/a	n/a	n/a	n/a	n/a	n/a	-	n/a	0	n/a	n/a	n/a	n/a	n/a	Yes	4.8.I.Al
COLVERJAN2	G-92	2019-01-30	Versalles	Low	Colombia	Aedes aegypti	Intradomestic	1	2019-02-11	-	n/a	0	n/a	n/a	n/a	n/a	n/a	-	n/a	0	n/a	n/a	n/a	n/a	n/a	n/a	-	n/a	0	n/a	n/a	n/a	n/a	n/a	Yes	4.2.I.Al
COLVERJAN2	G-93	2019-01-30	Versalles	Low	Colombia	Aedes aegypti	Intradomestic	1	2019-02-11	-	n/a	0	n/a	n/a	n/a	n/a	n/a	-	n/a	0	n/a	n/a	n/a	n/a	n/a	n/a	-	n/a	0	n/a	n/a	n/a	n/a	n/a	Yes	4.2.I.Al
COLCOMJAN4	G-94	2019-02-02	Ciudadela Comfenalco	Low	Colombia	Aedes aegypti	Intradomestic	1	2019-02-11	-	n/a	0	n/a	n/a	n/a	n/a	n/a	-	n/a	0	n/a	n/a	n/a	n/a	n/a	n/a	-	n/a	0	n/a	n/a	n/a	n/a	n/a	Yes	2.4.I.Al
COLCOMJAN1	G-95	2019-02-02	Ciudadela Comfenalco	Low	Colombia	Aedes aegypti	Intradomestic	1	2019-02-11	-	n/a	0	n/a	n/a	n/a	n/a	n/a	-	n/a	0	n/a	n/a	n/a	n/a	n/a	n/a	-	n/a	0	n/a	n/a	n/a	n/a	n/a	Yes	2.1.I.Al
COLSAMRESJAN2	G-96	2019-02-01	Reserva del campestre	High	Colombia	Aedes aegypti	Intradomestic	1	2019-02-11	-	n/a	0	n/a	n/a	n/a	n/a	n/a	-	n/a	0	n/a	n/a	n/a	n/a	n/a	n/a	-	n/a	0	n/a	n/a	n/a	n/a	n/a	Yes	3.2.I.Al
COLSAMRESJAN7	G-97	2019-02-01	Reserva del campestre	High	Colombia	Aedes aegypti	Intradomestic	1	2019-02-11	-	n/a	0	n/a	n/a	n/a	n/a	n/a	-	n/a	0	n/a	n/a	n/a	n/a	n/a	n/a	-	n/a	0	n/a	n/a	n/a	n/a	n/a	Yes	3.7.I.Al
COLSAMRESJAN7	G-98	2019-02-01	Reserva del campestre	High	Colombia	Aedes aegypti	Intradomestic	1	2019-02-11	-	n/a	0	n/a	n/a	n/a	n/a	n/a	-	n/a	0	n/a	n/a	n/a	n/a	n/a	n/a	-	n/a	0	n/a	n/a	n/a	n/a	n/a	Yes	3.7.I.Al
COLSAMRESJAN7	G-99	2019-02-01	Reserva del campestre	High	Colombia	Aedes aegypti	Intradomestic	1	2019-02-11	-	n/a	0	n/a	n/a	n/a	n/a	n/a	-	n/a	0	n/a	n/a	n/a	n/a	n/a	n/a	-	n/a	0	n/a	n/a	n/a	n/a	n/a	Yes	3.7.I.Al
COLCOMJAN4	P-57	2019-02-02	Ciudadela Comfenalco	Low	Colombia	Aedes aegypti	Intradomestic	9	2019-02-11	-	n/a	0	n/a	n/a	n/a	n/a	n/a	-	n/a	0	n/a	n/a	n/a	n/a	n/a	n/a	-	n/a	0	n/a	n/a	n/a	n/a	n/a	No	2.4.I.Al
COLCOMJAN5	P-58	2019-02-02	Ciudadela Comfenalco	Low	Colombia	Aedes aegypti	Intradomestic	2	2019-02-11	-	n/a	0	n/a	n/a	n/a	n/a	n/a	-	n/a	0	n/a	n/a	n/a	n/a	n/a	n/a	-	n/a	0	n/a	n/a	n/a	n/a	n/a	No	2.5.I
COLCOMJAN4	P-59	2019-02-02	Ciudadela Comfenalco	Low	Colombia	Aedes aegypti	Intradomestic	2	2019-02-11	-	n/a	0	n/a	n/a	n/a	n/a	n/a	-	n/a	0	n/a	n/a	n/a	n/a	n/a	n/a	-	n/a	0	n/a	n/a	n/a	n/a	n/a	No	2.4.I.Al
COLSAMRESJAN3	P-60	2019-02-01	Reserva del campestre	High	Colombia	Aedes aegypti	Intradomestic	2	2019-02-11	-	n/a	0	n/a	n/a	n/a	n/a	n/a	-	n/a	0	n/a	n/a	n/a	n/a	n/a	n/a	-	n/a	0	n/a	n/a	n/a	n/a	n/a	No	3.3.I.Al
COLSAMRESJAN7	P-61	2019-02-01	Reserva del campestre	High	Colombia	Aedes aegypti	Intradomestic	5	2019-02-11	-	n/a	0	n/a	n/a	n/a	n/a	n/a	-	n/a	0	n/a	n/a	n/a	n/a	n/a	n/a	-	n/a	0	n/a	n/a	n/a	n/a	n/a	No	3.7.I.Al
COLSAMRESJAN6	P-62	2019-02-01	Reserva del campestre	High	Colombia	Aedes aegypti	Intradomestic	7	2019-02-11	-	n/a	0	n/a	n/a	n/a	n/a	n/a	-	n/a	0	n/a	n/a	n/a	n/a	n/a	n/a	-	n/a	0	n/a	n/a	n/a	n/a	n/a	No	3.6.I
COLSAMRESJAN3	P-63	2019-01-31	Reserva del campestre	High	Colombia	Aedes aegypti	Peridomestic	2	2019-02-11	-	n/a	0	n/a	n/a	n/a	n/a	n/a	-	n/a	0	n/a	n/a	n/a	n/a	n/a	n/a	-	n/a	0	n/a	n/a	n/a	n/a	n/a	No	3.3.P
COLSAMRESJAN8	P-64	2019-02-01	Reserva del campestre	High	Colombia	Aedes aegypti	Intradomestic	7	2019-02-11	-	n/a	0	n/a	n/a	n/a	n/a	n/a	-	n/a	0	n/a	n/a	n/a	n/a	n/a	n/a	-	n/a	0	n/a	n/a	n/a	n/a	n/a	No	3.8.I
COLSAMRESJAN6	P-65	2019-02-01	Reserva del campestre	High	Colombia	Aedes aegypti	Peridomestic	2	2019-02-11	-	n/a	0	n/a	n/a	n/a	n/a	n/a	-	n/a	0	n/a	n/a	n/a	n/a	n/a	n/a	-	n/a	0	n/a	n/a	n/a	n/a	n/a	No	3.6.P
COLSAMRESJAN2	P-66	2019-02-01	Reserva del campestre	High	Colombia	Aedes aegypti	Intradomestic	7	2019-02-11	-	n/a	0	n/a	n/a	n/a	n/a	n/a	-	n/a	0	n/a	n/a	n/a	n/a	n/a	n/a	-	n/a	0	n/a	n/a	n/a	n/a	n/a	No	3.2.I
COLSAMRESJAN2	P-67	2019-02-01	Reserva del campestre	High	Colombia	Aedes aegypti	Intradomestic	3	2019-02-11	-	n/a	0	n/a	n/a	n/a	n/a	n/a	-	n/a	0	n/a	n/a	n/a	n/a	n/a	n/a	-	n/a	0	n/a	n/a	n/a	n/a	n/a	No	3.2.I.Al
COLVERJAN3	P-68	2019-01-30	Versalles	Low	Colombia	Aedes aegypti	Intradomestic	3	2019-02-11	-	n/a	0	n/a	n/a	n/a	n/a	n/a	-	n/a	0	n/a	n/a	n/a	n/a	n/a	n/a	-	n/a	0	n/a	n/a	n/a	n/a	n/a	No	4.3.I
COLVERJAN8	P-69	2019-01-31	Versalles	Low	Colombia	Aedes aegypti	Intradomestic	4	2019-02-11	-	n/a	0	n/a	n/a	n/a	n/a	n/a	-	n/a	0	n/a	n/a	n/a	n/a	n/a	n/a	-	n/a	0	n/a	n/a	n/a	n/a	n/a	No	4.8.I
COLVERJAN4	P-70	2019-01-31	Versalles	Low	Colombia	Aedes aegypti	Intradomestic	3	2019-02-11	-	n/a	0	n/a	n/a	n/a	n/a	n/a	-	n/a	0	n/a	n/a	n/a	n/a	n/a	n/a	-	n/a	0	n/a	n/a	n/a	n/a	n/a	No	4.4.I
COLVERJAN2	P-71	2019-01-30	Versalles	Low	Colombia	Aedes aegypti	Intradomestic	3	2019-02-11	-	n/a	0	n/a	n/a	n/a	n/a	n/a	-	n/a	0	n/a	n/a	n/a	n/a	n/a	n/a	-	n/a	0	n/a	n/a	n/a	n/a	n/a	No	4.2.I.Al
COLVERJAN7	P-72	2019-01-30	Versalles	Low	Colombia	Aedes aegypti	Intradomestic	3	2019-02-11	-	n/a	0	n/a	n/a	n/a	n/a	n/a	-	n/a	0	n/a	n/a	n/a	n/a	n/a	n/a	-	n/a	0	n/a	n/a	n/a	n/a	n/a	No	4.7.I
COLVERJAN2	P-73	2019-01-30	Versalles	Low	Colombia	Aedes aegypti	Peridomestic	2	2019-02-11	-	n/a	0	n/a	n/a	n/a	n/a	n/a	-	n/a	0	n/a	n/a	n/a	n/a	n/a	n/a	-	n/a	0	n/a	n/a	n/a	n/a	n/a	No	4.2.P.Al
COLVERJAN5	P-74	2019-01-30	Versalles	Low	Colombia	Aedes aegypti	Intradomestic	3	2019-02-11	-	n/a	0	n/a	n/a	n/a	n/a	n/a	-	n/a	0	n/a	n/a	n/a	n/a	n/a	n/a	-	n/a	0	n/a	n/a	n/a	n/a	n/a	No	4.5.I
COLVERJAN7	P-75	2019-01-30	Versalles	Low	Colombia	Aedes aegypti	Peridomestic	2	2019-02-11	-	n/a	0	n/a	n/a	n/a	n/a	n/a	-	n/a	0	n/a	n/a	n/a	n/a	n/a	n/a	-	n/a	0	n/a	n/a	n/a	n/a	n/a	No	4.7.P
COLPOBFILPORJAN4	P-76	2019-01-29	Filadelfia	High	Colombia	Aedes aegypti	Peridomestic	2	2019-02-11	-	n/a	0	n/a	n/a	n/a	n/a	n/a	-	n/a	0	n/a	n/a	n/a	n/a	n/a	n/a	-	n/a	0	n/a	n/a	n/a	n/a	n/a	No	1.4.P
COLPOBFILPORJAN6	P-77	2019-01-29	Filadelfia	High	Colombia	Aedes aegypti	Intradomestic	2	2019-02-11	-	n/a	0	n/a	n/a	n/a	n/a	n/a	-	n/a	0	n/a	n/a	n/a	n/a	n/a	n/a	-	n/a	0	n/a	n/a	n/a	n/a	n/a	No	1.6.I
COLPOBFILPORJAN5	P-78	2019-01-29	Filadelfia	High	Colombia	Aedes aegypti	Intradomestic	6	2019-02-11	-	n/a	0	n/a	n/a	n/a	n/a	n/a	-	n/a	0	n/a	n/a	n/a	n/a	n/a	n/a	-	n/a	0	n/a	n/a	n/a	n/a	n/a	No	1.5.I
COLPOBFILPORJAN1	P-79	2019-01-29	Filadelfia	High	Colombia	Aedes aegypti	Intradomestic	2	2019-02-11	-	n/a	0	n/a	n/a	n/a	n/a	n/a	-	n/a	0	n/a	n/a	n/a	n/a	n/a	n/a	-	n/a	0	n/a	n/a	n/a	n/a	n/a	No	1.1.I
COLVERFEB8	IND-107	2019-02-19	Versalles	Low	Colombia	Aedes aegypti	Peridomestic	1	2019-03-04	-	n/a	0	n/a	n/a	n/a	n/a	n/a	-	n/a	0	n/a	n/a	n/a	n/a	n/a	n/a	-	n/a	0	n/a	n/a	n/a	n/a	n/a	No	4.8.P
COLVERFEB8	IND-108	2019-02-19	Versalles	Low	Colombia	Aedes aegypti	Intradomestic	1	2019-03-04	-	n/a	0	n/a	n/a	n/a	n/a	n/a	-	n/a	0	n/a	n/a	n/a	n/a	n/a	n/a	-	n/a	0	n/a	n/a	n/a	n/a	n/a	No	4.8.I.Al
COLVERFEB3	IND-109	2019-02-19	Versalles	Low	Colombia	Aedes aegypti	Intradomestic	1	2019-03-04	-	n/a	0	n/a	n/a	n/a	n/a	n/a	-	n/a	0	n/a	n/a	n/a	n/a	n/a	n/a	-	n/a	0	n/a	n/a	n/a	n/a	n/a	No	4.3.I.Al
COLVERFEB8	IND-110	2019-02-19	Versalles	Low	Colombia	Aedes aegypti	Peridomestic	1	2019-03-04	-	n/a	0	n/a	n/a	n/a	n/a	n/a	-	n/a	0	n/a	n/a	n/a	n/a	n/a	n/a	-	n/a	0	n/a	n/a	n/a	n/a	n/a	No	4.8.P
COLVERFEB4	IND-111	2019-02-19	Versalles	Low	Colombia	Aedes aegypti	Intradomestic	1	2019-03-04	-	n/a	0	n/a	n/a	n/a	n/a	n/a	-	n/a	0	n/a	n/a	n/a	n/a	n/a	n/a	-	n/a	0	n/a	n/a	n/a	n/a	n/a	No	4.4.I
COLVERFEB7	IND-112	2019-02-19	Versalles	Low	Colombia	Aedes aegypti	Intradomestic	1	2019-03-04	-	n/a	0	n/a	n/a	n/a	n/a	n/a	-	n/a	0	n/a	n/a	n/a	n/a	n/a	n/a	-	n/a	0	n/a	n/a	n/a	n/a	n/a	No	4.7.I.Al
COLVERFEB5	IND-113	2019-02-19	Versalles	Low	Colombia	Aedes aegypti	Intradomestic	1	2019-03-04	-	n/a	0	n/a	n/a	n/a	n/a	n/a	-	n/a	0	n/a	n/a	n/a	n/a	n/a	n/a	-	n/a	0	n/a	n/a	n/a	n/a	n/a	No	4.5.I.Al
COLSAMRESFEB7	IND-114	2019-02-21	Reserva del campestre	High	Colombia	Aedes aegypti	Intradomestic	1	2019-03-04	-	n/a	0	n/a	n/a	n/a	n/a	n/a	-	n/a	0	n/a	n/a	n/a	n/a	n/a	n/a	-	n/a	0	n/a	n/a	n/a	n/a	n/a	No	3.7.I
COLSAMRESFEB3	IND-115	2019-02-20	Reserva del campestre	High	Colombia	Aedes aegypti	Peridomestic	1	2019-03-04	-	n/a	0	n/a	n/a	n/a	n/a	n/a	-	n/a	0	n/a	n/a	n/a	n/a	n/a	n/a	-	n/a	0	n/a	n/a	n/a	n/a	n/a	No	3.3.P
COLSAMRESFEB6	IND-116	2019-02-20	Reserva del campestre	High	Colombia	Aedes aegypti	Peridomestic	1	2019-03-04	-	n/a	0	n/a	n/a	n/a	n/a	n/a	-	n/a	0	n/a	n/a	n/a	n/a	n/a	n/a	-	n/a	0	n/a	n/a	n/a	n/a	n/a	No	3.6.P
COLSAMRESFEB1	IND-117	2019-02-20	Reserva del campestre	High	Colombia	Aedes aegypti	Peridomestic	1	2019-03-04	-	n/a	0	n/a	n/a	n/a	n/a	n/a	-	n/a	0	n/a	n/a	n/a	n/a	n/a	n/a	-	n/a	0	n/a	n/a	n/a	n/a	n/a	No	3.1.P
COLCOMFEB6	IND-118	2019-02-21	Ciudadela Comfenalco	Low	Colombia	Aedes aegypti	Peridomestic	1	2019-03-04	-	n/a	0	n/a	n/a	n/a	n/a	n/a	-	n/a	0	n/a	n/a	n/a	n/a	n/a	n/a	-	n/a	0	n/a	n/a	n/a	n/a	n/a	No	2.6.P
COLCOMFEB4	IND-119	2019-02-22	Ciudadela Comfenalco	Low	Colombia	Aedes aegypti	Intradomestic	1	2019-03-04	-	n/a	0	n/a	n/a	n/a	n/a	n/a	-	n/a	0	n/a	n/a	n/a	n/a	n/a	n/a	-	n/a	0	n/a	n/a	n/a	n/a	n/a	No	2.4.I
COLPOBFILPORFEB5	IND-120	2019-02-23	Filadelfia	High	Colombia	Aedes aegypti	Intradomestic	1	2019-03-04	-	n/a	0	n/a	n/a	n/a	n/a	n/a	-	n/a	0	n/a	n/a	n/a	n/a	n/a	n/a	-	n/a	0	n/a	n/a	n/a	n/a	n/a	No	1.5.I
COLPOBFILPORFEB2	IND-121	2019-02-22	Filadelfia	High	Colombia	Aedes aegypti	Peridomestic	1	2019-03-04	-	n/a	0	n/a	n/a	n/a	n/a	n/a	-	n/a	0	n/a	n/a	n/a	n/a	n/a	n/a	-	n/a	0	n/a	n/a	n/a	n/a	n/a	No	1.2.P
COLPOBFILPORFEB7	IND-122	2019-02-23	Filadelfia	High	Colombia	Aedes aegypti	Intradomestic	1	2019-03-04	-	n/a	0	n/a	n/a	n/a	n/a	n/a	-	n/a	0	n/a	n/a	n/a	n/a	n/a	n/a	-	n/a	0	n/a	n/a	n/a	n/a	n/a	No	1.7.I
COLVERFEB1	G-100	2019-02-19	Versalles	Low	Colombia	Aedes aegypti	Intradomestic	1	2019-03-04	-	n/a	0	n/a	n/a	n/a	n/a	n/a	-	n/a	0	n/a	n/a	n/a	n/a	n/a	n/a	-	n/a	0	n/a	n/a	n/a	n/a	n/a	Yes	4.1.I.Al
COLVERFEB8	G-101	2019-02-19	Versalles	Low	Colombia	Aedes aegypti	Intradomestic	1	2019-03-04	-	n/a	0	n/a	n/a	n/a	n/a	n/a	-	n/a	0	n/a	n/a	n/a	n/a	n/a	n/a	-	n/a	0	n/a	n/a	n/a	n/a	n/a	Yes	4.8.I.Al
COLVERFEB7	G-102	2019-02-19	Versalles	Low	Colombia	Aedes aegypti	Intradomestic	1	2019-03-04	-	n/a	0	n/a	n/a	n/a	n/a	n/a	-	n/a	0	n/a	n/a	n/a	n/a	n/a	n/a	-	n/a	0	n/a	n/a	n/a	n/a	n/a	Yes	4.7.I.Al
COLVERFEB8	G-103	2019-02-19	Versalles	Low	Colombia	Aedes aegypti	Intradomestic	1	2019-03-04	-	n/a	0	n/a	n/a	n/a	n/a	n/a	-	n/a	0	n/a	n/a	n/a	n/a	n/a	n/a	-	n/a	0	n/a	n/a	n/a	n/a	n/a	Yes	4.8.I.Al
COLVERFEB7	G-104	2019-02-19	Versalles	Low	Colombia	Aedes aegypti	Intradomestic	1	2019-03-04	-	n/a	0	n/a	n/a	n/a	n/a	n/a	-	n/a	0	n/a	n/a	n/a	n/a	n/a	n/a	-	n/a	0	n/a	n/a	n/a	n/a	n/a	Yes	4.7.I.Al
COLVERFEB2	G-105	2019-02-19	Versalles	Low	Colombia	Aedes aegypti	Intradomestic	1	2019-03-04	-	n/a	0	n/a	n/a	n/a	n/a	n/a	-	n/a	0	n/a	n/a	n/a	n/a	n/a	n/a	-	n/a	0	n/a	n/a	n/a	n/a	n/a	Yes	4.2.I.Al
COLSAMRESFEB4	G-106	2019-02-20	Reserva del campestre	High	Colombia	Aedes aegypti	Intradomestic	1	2019-03-04	-	n/a	0	n/a	n/a	n/a	n/a	n/a	-	n/a	0	n/a	n/a	n/a	n/a	n/a	n/a	-	n/a	0	n/a	n/a	n/a	n/a	n/a	Yes	3.4.I.Al
COLSAMRESFEB4	G-107	2019-02-20	Reserva del campestre	High	Colombia	Aedes aegypti	Intradomestic	1	2019-03-04	-	n/a	0	n/a	n/a	n/a	n/a	n/a	-	n/a	0	n/a	n/a	n/a	n/a	n/a	n/a	-	n/a	0	n/a	n/a	n/a	n/a	n/a	Yes	3.4.I.Al
COLSAMRESFEB7	G-108	2019-02-21	Reserva del campestre	High	Colombia	Aedes aegypti	Intradomestic	1	2019-03-04	-	n/a	0	n/a	n/a	n/a	n/a	n/a	-	n/a	0	n/a	n/a	n/a	n/a	n/a	n/a	-	n/a	0	n/a	n/a	n/a	n/a	n/a	Yes	3.7.I.Al
COLSAMRESFEB7	G-109	2019-02-21	Reserva del campestre	High	Colombia	Aedes aegypti	Intradomestic	1	2019-03-04	-	n/a	0	n/a	n/a	n/a	n/a	n/a	-	n/a	0	n/a	n/a	n/a	n/a	n/a	n/a	-	n/a	0	n/a	n/a	n/a	n/a	n/a	Yes	3.7.I.Al
COLSAMRESFEB6	G-110	2019-02-21	Reserva del campestre	High	Colombia	Aedes aegypti	Intradomestic	1	2019-03-04	-	n/a	0	n/a	n/a	n/a	n/a	n/a	-	n/a	0	n/a	n/a	n/a	n/a	n/a	n/a	-	n/a	0	n/a	n/a	n/a	n/a	n/a	Yes	3.6.I.Al
COLSAMRESFEB6	G-111	2019-02-21	Reserva del campestre	High	Colombia	Aedes aegypti	Intradomestic	1	2019-03-04	-	n/a	0	n/a	n/a	n/a	n/a	n/a	-	n/a	0	n/a	n/a	n/a	n/a	n/a	n/a	-	n/a	0	n/a	n/a	n/a	n/a	n/a	Yes	3.6.I.Al
COLSAMRESFEB6	G-112	2019-02-21	Reserva del campestre	High	Colombia	Aedes aegypti	Intradomestic	1	2019-03-04	-	n/a	0	n/a	n/a	n/a	n/a	n/a	-	n/a	0	n/a	n/a	n/a	n/a	n/a	n/a	-	n/a	0	n/a	n/a	n/a	n/a	n/a	Yes	3.6.I.Al
COLSAMRESFEB4	G-113	2019-02-21	Reserva del campestre	High	Colombia	Aedes aegypti	Intradomestic	1	2019-03-04	-	n/a	0	n/a	n/a	n/a	n/a	n/a	-	n/a	0	n/a	n/a	n/a	n/a	n/a	n/a	-	n/a	0	n/a	n/a	n/a	n/a	n/a	Yes	3.4.I.Al
COLSAMRESFEB4	G-114	2019-02-21	Reserva del campestre	High	Colombia	Aedes aegypti	Intradomestic	1	2019-03-04	-	n/a	0	n/a	n/a	n/a	n/a	n/a	-	n/a	0	n/a	n/a	n/a	n/a	n/a	n/a	-	n/a	0	n/a	n/a	n/a	n/a	n/a	Yes	3.4.I.Al
COLSAMRESFEB6	G-115	2019-02-21	Reserva del campestre	High	Colombia	Aedes aegypti	Intradomestic	1	2019-03-04	-	n/a	0	n/a	n/a	n/a	n/a	n/a	-	n/a	0	n/a	n/a	n/a	n/a	n/a	n/a	-	n/a	0	n/a	n/a	n/a	n/a	n/a	Yes	3.6.I.Al
COLCOMFEB5	G-116	2019-02-22	Ciudadela Comfenalco	Low	Colombia	Aedes aegypti	Intradomestic	1	2019-03-04	-	n/a	0	n/a	n/a	n/a	n/a	n/a	-	n/a	0	n/a	n/a	n/a	n/a	n/a	n/a	-	n/a	0	n/a	n/a	n/a	n/a	n/a	Yes	2.5.I.Al
COLPOBFILPORFEB3	G-117	2019-02-23	Filadelfia	High	Colombia	Aedes aegypti	Intradomestic	1	2019-03-04	-	n/a	0	n/a	n/a	n/a	n/a	n/a	-	n/a	0	n/a	n/a	n/a	n/a	n/a	n/a	-	n/a	0	n/a	n/a	n/a	n/a	n/a	Yes	1.3.I.Al
COLPOBFILPORFEB1	G-118	2019-02-23	Filadelfia	High	Colombia	Aedes aegypti	Intradomestic	1	2019-03-04	-	n/a	0	n/a	n/a	n/a	n/a	n/a	-	n/a	0	n/a	n/a	n/a	n/a	n/a	n/a	-	n/a	0	n/a	n/a	n/a	n/a	n/a	Yes	1.1.I.Al
COLVERFEB6	P-80	2019-02-19	Versalles	Low	Colombia	Aedes aegypti	Intradomestic	6	2019-03-04	-	n/a	0	n/a	n/a	n/a	n/a	n/a	-	n/a	0	n/a	n/a	n/a	n/a	n/a	n/a	-	n/a	0	n/a	n/a	n/a	n/a	n/a	No	4.6.I.Al
COLSAMRESFEB1	P-81	2019-02-20	Reserva del campestre	High	Colombia	Aedes aegypti	Intradomestic	5	2019-03-04	-	n/a	0	n/a	n/a	n/a	n/a	n/a	-	n/a	0	n/a	n/a	n/a	n/a	n/a	n/a	-	n/a	0	n/a	n/a	n/a	n/a	n/a	No	3.1.I
COLVERFEB1	P-82	2019-02-19	Versalles	Low	Colombia	Aedes aegypti	Intradomestic	2	2019-03-04	-	n/a	0	n/a	n/a	n/a	n/a	n/a	-	n/a	0	n/a	n/a	n/a	n/a	n/a	n/a	-	n/a	0	n/a	n/a	n/a	n/a	n/a	No	4.1.I.Al
COLPOBFILPORFEB8	P-83	2019-02-22	Filadelfia	High	Colombia	Aedes aegypti	Peridomestic	3	2019-03-04	-	n/a	0	n/a	n/a	n/a	n/a	n/a	-	n/a	0	n/a	n/a	n/a	n/a	n/a	n/a	-	n/a	0	n/a	n/a	n/a	n/a	n/a	No	1.8.P
COLVERFEB2	P-84	2019-02-19	Versalles	Low	Colombia	Aedes aegypti	Intradomestic	13	2019-03-04	-	n/a	0	n/a	n/a	n/a	n/a	n/a	+	20.8	2	30.03	31.05	n/a	n/a	n/a	DENV1	-	n/a	0	n/a	n/a	n/a	n/a	n/a	No	4.2.I
COLSAMRESFEB2	P-85	2019-02-21	Reserva del campestre	High	Colombia	Aedes aegypti	Intradomestic	2	2019-03-04	-	n/a	0	n/a	n/a	n/a	n/a	n/a	-	n/a	0	n/a	n/a	n/a	n/a	n/a	n/a	-	n/a	0	n/a	n/a	n/a	n/a	n/a	No	3.2.I.Al
COLSAMRESFEB8	P-86	2019-02-21	Reserva del campestre	High	Colombia	Aedes aegypti	Intradomestic	6	2019-03-04	-	n/a	0	n/a	n/a	n/a	n/a	n/a	-	n/a	0	n/a	n/a	n/a	n/a	n/a	n/a	-	n/a	0	n/a	n/a	n/a	n/a	n/a	No	3.8.I
COLSAMRESFEB4	P-87	2019-02-21	Reserva del campestre	High	Colombia	Aedes aegypti	Peridomestic	2	2019-03-04	-	n/a	0	n/a	n/a	n/a	n/a	n/a	-	n/a	0	n/a	n/a	n/a	n/a	n/a	n/a	-	n/a	0	n/a	n/a	n/a	n/a	n/a	No	3.4.P
COLCOMFEB5	P-88	2019-02-21	Ciudadela Comfenalco	Low	Colombia	Aedes aegypti	Peridomestic	3	2019-03-04	-	n/a	0	n/a	n/a	n/a	n/a	n/a	-	n/a	0	n/a	n/a	n/a	n/a	n/a	n/a	-	n/a	0	n/a	n/a	n/a	n/a	n/a	No	2.5.P.Al
COLSAMRESFEB4	P-89	2019-02-21	Reserva del campestre	High	Colombia	Aedes aegypti	Intradomestic	5	2019-03-04	-	n/a	0	n/a	n/a	n/a	n/a	n/a	-	n/a	0	n/a	n/a	n/a	n/a	n/a	n/a	-	n/a	0	n/a	n/a	n/a	n/a	n/a	No	3.4.I.Al
COLSAMRESFEB6	P-90	2019-02-20	Reserva del campestre	High	Colombia	Aedes aegypti	Intradomestic	3	2019-03-04	-	n/a	0	n/a	n/a	n/a	n/a	n/a	-	n/a	0	n/a	n/a	n/a	n/a	n/a	n/a	-	n/a	0	n/a	n/a	n/a	n/a	n/a	No	3.6.I
COLSAMRESFEB5	P-91	2019-02-20	Reserva del campestre	High	Colombia	Aedes aegypti	Intradomestic	3	2019-03-04	-	n/a	0	n/a	n/a	n/a	n/a	n/a	-	n/a	0	n/a	n/a	n/a	n/a	n/a	n/a	-	n/a	0	n/a	n/a	n/a	n/a	n/a	No	3.5.I.Al
COLCOMFEB8	P-92	2019-02-21	Ciudadela Comfenalco	Low	Colombia	Aedes aegypti	Intradomestic	2	2019-03-04	-	n/a	0	n/a	n/a	n/a	n/a	n/a	-	n/a	0	n/a	n/a	n/a	n/a	n/a	n/a	-	n/a	0	n/a	n/a	n/a	n/a	n/a	No	2.8.I.Al
COLPOBFILPORFEB3	P-93	2019-02-23	Filadelfia	High	Colombia	Aedes aegypti	Intradomestic	2	2019-03-04	-	n/a	0	n/a	n/a	n/a	n/a	n/a	-	n/a	0	n/a	n/a	n/a	n/a	n/a	n/a	-	n/a	0	n/a	n/a	n/a	n/a	n/a	No	1.3.I
COLPOBFILPORFEB8	P-94	2019-02-23	Filadelfia	High	Colombia	Aedes aegypti	Intradomestic	10	2019-03-04	-	n/a	0	n/a	n/a	n/a	n/a	n/a	-	n/a	0	n/a	n/a	n/a	n/a	n/a	n/a	-	n/a	0	n/a	n/a	n/a	n/a	n/a	No	1.8.I.Al
COLSAMRESMAR5	IND-123	2019-03-20	Reserva del campestre	High	Colombia	Aedes aegypti	Peridomestic	1	2019-04-08	-	n/a	0	n/a	n/a	n/a	n/a	n/a	-	n/a	0	n/a	n/a	n/a	n/a	n/a	n/a	-	n/a	0	n/a	n/a	n/a	n/a	n/a	No	3.5.P
COLSAMRESMAR8	IND-124	2019-03-20	Reserva del campestre	High	Colombia	Aedes aegypti	Intradomestic	1	2019-04-08	-	n/a	0	n/a	n/a	n/a	n/a	n/a	-	n/a	0	n/a	n/a	n/a	n/a	n/a	n/a	-	n/a	0	n/a	n/a	n/a	n/a	n/a	No	3.8.I
COLPOBFILPORMAR5	IND-125	2019-03-21	Portal el Campestre	High	Colombia	Aedes aegypti	Intradomestic	1	2019-04-08	-	n/a	0	n/a	n/a	n/a	n/a	n/a	-	n/a	0	n/a	n/a	n/a	n/a	n/a	n/a	-	n/a	0	n/a	n/a	n/a	n/a	n/a	No	1.5.I
COLPOBFILPORMAR5	IND-126	2019-03-21	Portal el Campestre	High	Colombia	Aedes aegypti	Peridomestic	1	2019-04-08	-	n/a	0	n/a	n/a	n/a	n/a	n/a	-	n/a	0	n/a	n/a	n/a	n/a	n/a	n/a	-	n/a	0	n/a	n/a	n/a	n/a	n/a	No	1.5.P
COLPOBFILPORMAR6	IND-128	2019-03-21	Portal el Campestre	High	Colombia	Aedes aegypti	Intradomestic	1	2019-04-08	-	n/a	0	n/a	n/a	n/a	n/a	n/a	-	n/a	0	n/a	n/a	n/a	n/a	n/a	n/a	-	n/a	0	n/a	n/a	n/a	n/a	n/a	No	1.6.I
COLVERMAR7	IND-129	2019-03-19	Versalles	Low	Colombia	Aedes aegypti	Intradomestic	1	2019-04-08	-	n/a	0	n/a	n/a	n/a	n/a	n/a	-	n/a	0	n/a	n/a	n/a	n/a	n/a	n/a	-	n/a	0	n/a	n/a	n/a	n/a	n/a	No	4.7.I
COLVERMAR4	IND-130	2019-03-19	Versalles	Low	Colombia	Aedes aegypti	Intradomestic	1	2019-04-08	-	n/a	0	n/a	n/a	n/a	n/a	n/a	-	n/a	0	n/a	n/a	n/a	n/a	n/a	n/a	-	n/a	0	n/a	n/a	n/a	n/a	n/a	No	4.4.I
COLCOMMAR5	IND-131	2019-03-22	Ciudadela Comfenalco	Low	Colombia	Aedes aegypti	Intradomestic	1	2019-04-08	-	n/a	0	n/a	n/a	n/a	n/a	n/a	-	n/a	0	n/a	n/a	n/a	n/a	n/a	n/a	-	n/a	0	n/a	n/a	n/a	n/a	n/a	No	2.5.I
COLCOMMAR1	IND-132	2019-03-22	Ciudadela Comfenalco	Low	Colombia	Aedes aegypti	Intradomestic	1	2019-04-08	-	n/a	0	n/a	n/a	n/a	n/a	n/a	-	n/a	0	n/a	n/a	n/a	n/a	n/a	n/a	-	n/a	0	n/a	n/a	n/a	n/a	n/a	No	2.1.I
COLCOMMAR7	IND-133	2019-03-22	Ciudadela Comfenalco	Low	Colombia	Aedes aegypti	Peridomestic	1	2019-04-08	-	n/a	0	n/a	n/a	n/a	n/a	n/a	-	n/a	0	n/a	n/a	n/a	n/a	n/a	n/a	-	n/a	0	n/a	n/a	n/a	n/a	n/a	No	2.7.P
COLCOMMAR3	IND-134	2019-03-22	Ciudadela Comfenalco	Low	Colombia	Aedes aegypti	Intradomestic	1	2019-04-08	-	n/a	0	n/a	n/a	n/a	n/a	n/a	-	n/a	0	n/a	n/a	n/a	n/a	n/a	n/a	-	n/a	0	n/a	n/a	n/a	n/a	n/a	No	2.3.I
COLCOMMAR8	IND-135	2019-03-23	Ciudadela Comfenalco	Low	Colombia	Aedes aegypti	Intradomestic	1	2019-04-08	-	n/a	0	n/a	n/a	n/a	n/a	n/a	-	n/a	0	n/a	n/a	n/a	n/a	n/a	n/a	-	n/a	0	n/a	n/a	n/a	n/a	n/a	No	2.8.I
COLCOMMAR8	IND-136	2019-03-23	Ciudadela Comfenalco	Low	Colombia	Aedes aegypti	Peridomestic	1	2019-04-08	-	n/a	0	n/a	n/a	n/a	n/a	n/a	-	n/a	0	n/a	n/a	n/a	n/a	n/a	n/a	-	n/a	0	n/a	n/a	n/a	n/a	n/a	No	2.8.P
COLCOMMAR4	IND-137	2019-03-23	Ciudadela Comfenalco	Low	Colombia	Aedes aegypti	Intradomestic	1	2019-04-08	-	n/a	0	n/a	n/a	n/a	n/a	n/a	-	n/a	0	n/a	n/a	n/a	n/a	n/a	n/a	-	n/a	0	n/a	n/a	n/a	n/a	n/a	No	2.4.I.Al
COLCOMMAR6	IND-138	2019-03-22	Ciudadela Comfenalco	Low	Colombia	Aedes aegypti	Peridomestic	1	2019-04-08	-	n/a	0	n/a	n/a	n/a	n/a	n/a	-	n/a	0	n/a	n/a	n/a	n/a	n/a	n/a	-	n/a	0	n/a	n/a	n/a	n/a	n/a	No	2.6.P
COLSAMRESMAR3	G-119	2019-03-20	Reserva del campestre	High	Colombia	Aedes aegypti	Intradomestic	1	2019-03-29	-	n/a	0	n/a	n/a	n/a	n/a	n/a	-	n/a	0	n/a	n/a	n/a	n/a	n/a	n/a	-	n/a	0	n/a	n/a	n/a	n/a	n/a	Yes	3.3.I.Al
COLSAMRESMAR3	G-120	2019-03-20	Reserva del campestre	High	Colombia	Aedes aegypti	Intradomestic	1	2019-03-29	-	n/a	0	n/a	n/a	n/a	n/a	n/a	-	n/a	0	n/a	n/a	n/a	n/a	n/a	n/a	-	n/a	0	n/a	n/a	n/a	n/a	n/a	Yes	3.3.I.Al
COLSAMRESMAR3	G-121	2019-03-20	Reserva del campestre	High	Colombia	Aedes aegypti	Intradomestic	1	2019-03-29	-	n/a	0	n/a	n/a	n/a	n/a	n/a	-	n/a	0	n/a	n/a	n/a	n/a	n/a	n/a	-	n/a	0	n/a	n/a	n/a	n/a	n/a	Yes	3.3.I.Al
COLPOBFILPORMAR8	G-122	2019-03-21	Portal el Campestre	High	Colombia	Aedes aegypti	Intradomestic	1	2019-03-29	-	n/a	0	n/a	n/a	n/a	n/a	n/a	-	n/a	0	n/a	n/a	n/a	n/a	n/a	n/a	-	n/a	0	n/a	n/a	n/a	n/a	n/a	Yes	1.8.I.Al
COLPOBFILPORMAR5	G-123	2019-03-21	Portal el Campestre	High	Colombia	Aedes aegypti	Intradomestic	1	2019-03-29	-	n/a	0	n/a	n/a	n/a	n/a	n/a	-	n/a	0	n/a	n/a	n/a	n/a	n/a	n/a	-	n/a	0	n/a	n/a	n/a	n/a	n/a	Yes	1.5.I.Al
COLVERMAR6	G-124	2019-03-19	Versalles	Low	Colombia	Aedes aegypti	Intradomestic	1	2019-03-29	-	n/a	0	n/a	n/a	n/a	n/a	n/a	-	n/a	0	n/a	n/a	n/a	n/a	n/a	n/a	-	n/a	0	n/a	n/a	n/a	n/a	n/a	Yes	4.6.I.Al
COLVERMAR2	G-125	2019-03-19	Versalles	Low	Colombia	Aedes aegypti	Intradomestic	1	2019-03-29	-	n/a	0	n/a	n/a	n/a	n/a	n/a	-	n/a	0	n/a	n/a	n/a	n/a	n/a	n/a	-	n/a	0	n/a	n/a	n/a	n/a	n/a	Yes	4.2.I.Al
COLVERMAR3	G-126	2019-03-19	Versalles	Low	Colombia	Aedes aegypti	Intradomestic	1	2019-03-29	-	n/a	0	n/a	n/a	n/a	n/a	n/a	-	n/a	0	n/a	n/a	n/a	n/a	n/a	n/a	-	n/a	0	n/a	n/a	n/a	n/a	n/a	Yes	4.3.I.Al
COLCOMMAR6	G-127	2019-03-22	Ciudadela Comfenalco	Low	Colombia	Aedes aegypti	Peridomestic	1	2019-03-29	-	n/a	0	n/a	n/a	n/a	n/a	n/a	-	n/a	0	n/a	n/a	n/a	n/a	n/a	n/a	-	n/a	0	n/a	n/a	n/a	n/a	n/a	Yes	2.6.P.Al
COLCOMMAR6	G-128	2019-03-22	Ciudadela Comfenalco	Low	Colombia	Aedes aegypti	Peridomestic	1	2019-03-29	-	n/a	0	n/a	n/a	n/a	n/a	n/a	-	n/a	0	n/a	n/a	n/a	n/a	n/a	n/a	-	n/a	0	n/a	n/a	n/a	n/a	n/a	Yes	2.6.P.Al
COLSAMRESMAR3	P-95	2019-03-20	Reserva del campestre	High	Colombia	Aedes aegypti	Intradomestic	7	2019-03-29	-	n/a	0	n/a	n/a	n/a	n/a	n/a	-	n/a	0	n/a	n/a	n/a	n/a	n/a	n/a	-	n/a	0	n/a	n/a	n/a	n/a	n/a	No	3.3.I
COLPOBFILPORMAR4	P-96	2019-03-21	Portal el Campestre	High	Colombia	Aedes aegypti	Intradomestic	3	2019-03-29	-	n/a	0	n/a	n/a	n/a	n/a	n/a	-	n/a	0	n/a	n/a	n/a	n/a	n/a	n/a	-	n/a	0	n/a	n/a	n/a	n/a	n/a	No	1.4.I
COLPOBFILPORMAR7	P-97	2019-03-21	Portal el Campestre	High	Colombia	Aedes aegypti	Intradomestic	2	2019-03-29	-	n/a	0	n/a	n/a	n/a	n/a	n/a	-	n/a	0	n/a	n/a	n/a	n/a	n/a	n/a	-	n/a	0	n/a	n/a	n/a	n/a	n/a	No	1.7.I
COLPOBFILPORMAR2	P-98	2019-03-21	Portal el Campestre	High	Colombia	Aedes aegypti	Peridomestic	2	2019-03-29	-	n/a	0	n/a	n/a	n/a	n/a	n/a	-	n/a	0	n/a	n/a	n/a	n/a	n/a	n/a	-	n/a	0	n/a	n/a	n/a	n/a	n/a	No	1.2.P
COLVERMAR5	P-99	2019-03-19	Versalles	Low	Colombia	Aedes aegypti	Peridomestic	2	2019-03-29	-	n/a	0	n/a	n/a	n/a	n/a	n/a	-	n/a	0	n/a	n/a	n/a	n/a	n/a	n/a	-	n/a	0	n/a	n/a	n/a	n/a	n/a	No	4.5.P
COLVERMAR4	P-100	2019-03-19	Versalles	Low	Colombia	Aedes aegypti	Peridomestic	2	2019-03-29	-	n/a	0	n/a	n/a	n/a	n/a	n/a	-	n/a	0	n/a	n/a	n/a	n/a	n/a	n/a	-	n/a	0	n/a	n/a	n/a	n/a	n/a	No	4.4.P
COLVERMAR3	P-101	2019-03-19	Versalles	Low	Colombia	Aedes aegypti	Intradomestic	3	2019-03-29	-	n/a	0	n/a	n/a	n/a	n/a	n/a	+	19.33	0	n/a	n/a	n/a	n/a	n/a	DENV1	-	n/a	0	n/a	n/a	n/a	n/a	n/a	No	4.3.I.Al
COLVERMAR2	P-102	2019-03-19	Versalles	Low	Colombia	Aedes aegypti	Intradomestic	5	2019-03-29	-	n/a	0	n/a	n/a	n/a	n/a	n/a	-	n/a	0	n/a	n/a	n/a	n/a	n/a	n/a	-	n/a	0	n/a	n/a	n/a	n/a	n/a	No	4.2.I
COLVERMAR5	P-103	2019-03-19	Versalles	Low	Colombia	Aedes aegypti	Intradomestic	3	2019-03-29	-	n/a	0	n/a	n/a	n/a	n/a	n/a	-	n/a	0	n/a	n/a	n/a	n/a	n/a	n/a	-	n/a	0	n/a	n/a	n/a	n/a	n/a	No	4.5.I
COLCOMMAR8	P-104	2019-03-22	Ciudadela Comfenalco	Low	Colombia	Aedes aegypti	Intradomestic	3	2019-03-29	-	n/a	0	n/a	n/a	n/a	n/a	n/a	-	n/a	0	n/a	n/a	n/a	n/a	n/a	n/a	-	n/a	0	n/a	n/a	n/a	n/a	n/a	No	2.8.I
COLCOMMAR6	P-105	2019-03-22	Ciudadela Comfenalco	Low	Colombia	Aedes aegypti	Peridomestic	6	2019-03-29	-	n/a	0	n/a	n/a	n/a	n/a	n/a	+	19.5	2	30.29	31.44	n/a	n/a	n/a	DENV1	-	n/a	0	n/a	n/a	n/a	n/a	n/a	No	2.6.P.Al
COLCOMMAR4	P-106	2019-03-23	Ciudadela Comfenalco	Low	Colombia	Aedes aegypti	Intradomestic	5	2019-03-29	-	n/a	0	n/a	n/a	n/a	n/a	n/a	-	n/a	0	n/a	n/a	n/a	n/a	n/a	n/a	-	n/a	0	n/a	n/a	n/a	n/a	n/a	No	2.4.I
COLPOBFILPORAPR1	IND-139	2019-04-25	Portal el Campestre	High	Colombia	Aedes aegypti	Intradomestic	1	2019-05-02	-	n/a	0	n/a	n/a	n/a	n/a	n/a	-	n/a	0	n/a	n/a	n/a	n/a	n/a	n/a	-	n/a	0	n/a	n/a	n/a	n/a	n/a	No	1.1.I
COLPOBFILPORAPR5	IND-140	2019-04-27	Ciudadela Comfenalco	Low	Colombia	Aedes aegypti	Intradomestic	1	2019-05-02	-	n/a	0	n/a	n/a	n/a	n/a	n/a	-	n/a	0	n/a	n/a	n/a	n/a	n/a	n/a	-	n/a	0	n/a	n/a	n/a	n/a	n/a	No	2.5.I.Al
COLPOBFILPORAPR4	IND-142	2019-04-26	Portal el Campestre	High	Colombia	Aedes aegypti	Intradomestic	1	2019-05-02	-	n/a	0	n/a	n/a	n/a	n/a	n/a	-	n/a	0	n/a	n/a	n/a	n/a	n/a	n/a	-	n/a	0	n/a	n/a	n/a	n/a	n/a	No	1.4.I
COLCOMAPR4	IND-143	2019-04-27	Ciudadela Comfenalco	Low	Colombia	Aedes aegypti	Peridomestic	1	2019-05-02	-	n/a	0	n/a	n/a	n/a	n/a	n/a	-	n/a	0	n/a	n/a	n/a	n/a	n/a	n/a	-	n/a	0	n/a	n/a	n/a	n/a	n/a	No	2.4.P.Al
COLCOMAPR3	IND-144	2019-04-27	Ciudadela Comfenalco	Low	Colombia	Aedes aegypti	Intradomestic	1	2019-05-02	-	n/a	0	n/a	n/a	n/a	n/a	n/a	-	n/a	0	n/a	n/a	n/a	n/a	n/a	n/a	-	n/a	0	n/a	n/a	n/a	n/a	n/a	No	2.3.I.Al
COLCOMAPR8	IND-145	2019-04-26	Ciudadela Comfenalco	Low	Colombia	Aedes aegypti	Peridomestic	1	2019-05-02	-	n/a	0	n/a	n/a	n/a	n/a	n/a	-	n/a	0	n/a	n/a	n/a	n/a	n/a	n/a	-	n/a	0	n/a	n/a	n/a	n/a	n/a	No	2.8.P
COLCOMAPR5	IND-146	2019-04-26	Ciudadela Comfenalco	Low	Colombia	Aedes aegypti	Peridomestic	1	2019-05-02	-	n/a	0	n/a	n/a	n/a	n/a	n/a	-	n/a	0	n/a	n/a	n/a	n/a	n/a	n/a	-	n/a	0	n/a	n/a	n/a	n/a	n/a	No	2.5.P
COLPOBFILPORAPR3	IND-147	2019-04-26	Portal el Campestre	High	Colombia	Aedes aegypti	Intradomestic	1	2019-05-02	-	n/a	0	n/a	n/a	n/a	n/a	n/a	-	n/a	0	n/a	n/a	n/a	n/a	n/a	n/a	-	n/a	0	n/a	n/a	n/a	n/a	n/a	No	1.3.I
COLPOBFILPORAPR7	IND-148	2019-04-25	Portal el Campestre	High	Colombia	Aedes aegypti	Peridomestic	1	2019-05-02	-	n/a	0	n/a	n/a	n/a	n/a	n/a	-	n/a	0	n/a	n/a	n/a	n/a	n/a	n/a	-	n/a	0	n/a	n/a	n/a	n/a	n/a	No	1.7.P
COLPOBFILPORAPR7	IND-149	2019-04-25	Portal el Campestre	High	Colombia	Aedes albopictus	Peridomestic	1	2019-05-02	-	n/a	0	n/a	n/a	n/a	n/a	n/a	-	n/a	0	n/a	n/a	n/a	n/a	n/a	n/a	-	n/a	0	n/a	n/a	n/a	n/a	n/a	No	1.7.P. albopictus
COLSAMRESAPR3	IND-150	2019-04-24	Reserva del campestre	High	Colombia	Aedes aegypti	Peridomestic	1	2019-05-02	-	n/a	0	n/a	n/a	n/a	n/a	n/a	-	n/a	0	n/a	n/a	n/a	n/a	n/a	n/a	-	n/a	0	n/a	n/a	n/a	n/a	n/a	No	3.3.P
COLSAMRESAPR2	IND-152	2019-04-24	Reserva del campestre	High	Colombia	Aedes albopictus	Peridomestic	1	2019-05-02	-	n/a	0	n/a	n/a	n/a	n/a	n/a	-	n/a	0	n/a	n/a	n/a	n/a	n/a	n/a	-	n/a	0	n/a	n/a	n/a	n/a	n/a	No	3.2.P. albopictus
COLVERAPR7	IND-153	2019-04-23	Versalles	Low	Colombia	Aedes aegypti	Intradomestic	1	2019-05-02	-	n/a	0	n/a	n/a	n/a	n/a	n/a	-	n/a	0	n/a	n/a	n/a	n/a	n/a	n/a	-	n/a	0	n/a	n/a	n/a	n/a	n/a	No	4.7.I
COLVERAPR3	IND-154	2019-04-23	Versalles	Low	Colombia	Aedes aegypti	Intradomestic	1	2019-05-02	-	n/a	0	n/a	n/a	n/a	n/a	n/a	-	n/a	0	n/a	n/a	n/a	n/a	n/a	n/a	-	n/a	0	n/a	n/a	n/a	n/a	n/a	No	4.3.I
COLCOMAPR2	G-129	2019-04-26	Ciudadela Comfenalco	Low	Colombia	Aedes aegypti	Intradomestic	1	2019-05-02	-	n/a	0	n/a	n/a	n/a	n/a	n/a	-	n/a	0	n/a	n/a	n/a	n/a	n/a	n/a	-	n/a	0	n/a	n/a	n/a	n/a	n/a	Yes	2.2.I.Al
COLCOMAPR4	G-130	2019-04-27	Ciudadela Comfenalco	Low	Colombia	Aedes aegypti	Intradomestic	1	2019-05-02	-	n/a	0	n/a	n/a	n/a	n/a	n/a	-	n/a	0	n/a	n/a	n/a	n/a	n/a	n/a	-	n/a	0	n/a	n/a	n/a	n/a	n/a	Yes	2.4.I.Al
COLCOMAPR1	G-131	2019-04-27	Ciudadela Comfenalco	Low	Colombia	Aedes aegypti	Intradomestic	1	2019-05-02	-	n/a	0	n/a	n/a	n/a	n/a	n/a	-	n/a	0	n/a	n/a	n/a	n/a	n/a	n/a	-	n/a	0	n/a	n/a	n/a	n/a	n/a	Yes	2.1.I.Al
COLCOMAPR7	G-132	2019-04-27	Ciudadela Comfenalco	Low	Colombia	Aedes aegypti	Intradomestic	1	2019-05-02	-	n/a	0	n/a	n/a	n/a	n/a	n/a	-	n/a	0	n/a	n/a	n/a	n/a	n/a	n/a	-	n/a	0	n/a	n/a	n/a	n/a	n/a	Yes	2.7.I.Al
COLSAMRESAPR7	G-133	2019-04-24	Reserva del campestre	High	Colombia	Aedes aegypti	Intradomestic	1	2019-05-02	-	n/a	0	n/a	n/a	n/a	n/a	n/a	-	n/a	0	n/a	n/a	n/a	n/a	n/a	n/a	-	n/a	0	n/a	n/a	n/a	n/a	n/a	Yes	3.7.I.Al
COLSAMRESAPR7	G-134	2019-04-24	Reserva del campestre	High	Colombia	Aedes aegypti	Intradomestic	1	2019-05-02	-	n/a	0	n/a	n/a	n/a	n/a	n/a	-	n/a	0	n/a	n/a	n/a	n/a	n/a	n/a	-	n/a	0	n/a	n/a	n/a	n/a	n/a	Yes	3.7.I.Al
COLVERAPR4	G-135	2019-04-23	Versalles	Low	Colombia	Aedes aegypti	Intradomestic	1	2019-05-02	-	n/a	0	n/a	n/a	n/a	n/a	n/a	-	n/a	0	n/a	n/a	n/a	n/a	n/a	n/a	-	n/a	0	n/a	n/a	n/a	n/a	n/a	Yes	4.4.I.Al
COLVERAPR6	G-136	2019-04-23	Versalles	Low	Colombia	Aedes aegypti	Intradomestic	1	2019-05-02	-	n/a	0	n/a	n/a	n/a	n/a	n/a	-	n/a	0	n/a	n/a	n/a	n/a	n/a	n/a	-	n/a	0	n/a	n/a	n/a	n/a	n/a	Yes	4.6.I.Al
COLVERAPR1	G-137	2019-04-23	Versalles	Low	Colombia	Aedes aegypti	Intradomestic	1	2019-05-02	-	n/a	0	n/a	n/a	n/a	n/a	n/a	-	n/a	0	n/a	n/a	n/a	n/a	n/a	n/a	-	n/a	0	n/a	n/a	n/a	n/a	n/a	Yes	4.1.I.Al
COLCOMAPR5	G-138	2019-04-26	Ciudadela Comfenalco	Low	Colombia	Aedes aegypti	Intradomestic	1	2019-05-02	-	n/a	0	n/a	n/a	n/a	n/a	n/a	-	n/a	0	n/a	n/a	n/a	n/a	n/a	n/a	-	n/a	0	n/a	n/a	n/a	n/a	n/a	Yes	2.5.I.Al
COLPOBFILPORAPR2	P-107	2019-04-25	Portal el Campestre	High	Colombia	Aedes aegypti	Peridomestic	3	2019-05-02	-	n/a	0	n/a	n/a	n/a	n/a	n/a	-	n/a	0	n/a	n/a	n/a	n/a	n/a	n/a	-	n/a	0	n/a	n/a	n/a	n/a	n/a	No	1.2.P
COLCOMAPR3	P-108	2019-04-27	Ciudadela Comfenalco	Low	Colombia	Aedes aegypti	Peridomestic	2	2019-05-02	-	n/a	0	n/a	n/a	n/a	n/a	n/a	-	n/a	0	n/a	n/a	n/a	n/a	n/a	n/a	-	n/a	0	n/a	n/a	n/a	n/a	n/a	No	2.3.P
COLCOMAPR2	P-109	2019-04-26	Ciudadela Comfenalco	Low	Colombia	Aedes aegypti	Peridomestic	2	2019-05-02	-	n/a	0	n/a	n/a	n/a	n/a	n/a	-	n/a	0	n/a	n/a	n/a	n/a	n/a	n/a	-	n/a	0	n/a	n/a	n/a	n/a	n/a	No	2.2.P
COLCOMAPR4	P-110	2019-04-27	Ciudadela Comfenalco	Low	Colombia	Aedes aegypti	Intradomestic	2	2019-05-02	-	n/a	0	n/a	n/a	n/a	n/a	n/a	-	n/a	0	n/a	n/a	n/a	n/a	n/a	n/a	-	n/a	0	n/a	n/a	n/a	n/a	n/a	No	2.4.I
COLCOMAPR7	P-111	2019-04-27	Ciudadela Comfenalco	Low	Colombia	Aedes aegypti	Intradomestic	3	2019-05-02	-	n/a	0	n/a	n/a	n/a	n/a	n/a	-	n/a	0	n/a	n/a	n/a	n/a	n/a	n/a	-	n/a	0	n/a	n/a	n/a	n/a	n/a	No	2.7.I.Al
COLCOMAPR1	P-112	2019-04-27	Ciudadela Comfenalco	Low	Colombia	Aedes aegypti	Intradomestic	2	2019-05-02	-	n/a	0	n/a	n/a	n/a	n/a	n/a	-	n/a	0	n/a	n/a	n/a	n/a	n/a	n/a	-	n/a	0	n/a	n/a	n/a	n/a	n/a	No	2.1.I
COLPOBFILPORAPR7	P-113	2019-04-25	Portal el Campestre	High	Colombia	Aedes aegypti	Intradomestic	5	2019-05-02	-	n/a	0	n/a	n/a	n/a	n/a	n/a	-	n/a	0	n/a	n/a	n/a	n/a	n/a	n/a	-	n/a	0	n/a	n/a	n/a	n/a	n/a	No	1.7.I
COLPOBFILPORAPR1	P-114	2019-04-25	Portal el Campestre	High	Colombia	Aedes aegypti	Peridomestic	2	2019-05-02	-	n/a	0	n/a	n/a	n/a	n/a	n/a	-	n/a	0	n/a	n/a	n/a	n/a	n/a	n/a	-	n/a	0	n/a	n/a	n/a	n/a	n/a	No	1.1.P
COLPOBFILPORAPR6	P-115	2019-04-25	Portal el Campestre	High	Colombia	Aedes aegypti	Peridomestic	2	2019-05-02	-	n/a	0	n/a	n/a	n/a	n/a	n/a	-	n/a	0	n/a	n/a	n/a	n/a	n/a	n/a	-	n/a	0	n/a	n/a	n/a	n/a	n/a	No	1.6.P
COLPOBFILPORAPR8	P-116	2019-04-25	Portal el Campestre	High	Colombia	Aedes aegypti	Intradomestic	2	2019-05-02	-	n/a	0	n/a	n/a	n/a	n/a	n/a	-	n/a	0	n/a	n/a	n/a	n/a	n/a	n/a	-	n/a	0	n/a	n/a	n/a	n/a	n/a	No	1.8.I
COLSAMRESAPR7	P-117	2019-04-24	Reserva del campestre	High	Colombia	Aedes aegypti	Intradomestic	3	2019-05-02	-	n/a	0	n/a	n/a	n/a	n/a	n/a	-	n/a	0	n/a	n/a	n/a	n/a	n/a	n/a	-	n/a	0	n/a	n/a	n/a	n/a	n/a	No	3.7.I.Al
COLSAMRESAPR2	P-118	2019-04-24	Reserva del campestre	High	Colombia	Aedes aegypti	Intradomestic	5	2019-05-02	-	n/a	0	n/a	n/a	n/a	n/a	n/a	-	n/a	0	n/a	n/a	n/a	n/a	n/a	n/a	-	n/a	0	n/a	n/a	n/a	n/a	n/a	No	3.2.I.Al
COLSAMRESAPR6	P-119	2019-04-24	Reserva del campestre	High	Colombia	Aedes aegypti	Intradomestic	5	2019-05-02	-	n/a	0	n/a	n/a	n/a	n/a	n/a	-	n/a	0	n/a	n/a	n/a	n/a	n/a	n/a	-	n/a	0	n/a	n/a	n/a	n/a	n/a	No	3.6.I.Al
COLVERAPR4	P-120	2019-04-23	Versalles	Low	Colombia	Aedes aegypti	Intradomestic	2	2019-05-02	-	n/a	0	n/a	n/a	n/a	n/a	n/a	-	n/a	0	n/a	n/a	n/a	n/a	n/a	n/a	-	n/a	0	n/a	n/a	n/a	n/a	n/a	No	4.4.I
COLVERAPR8	P-121	2019-04-23	Versalles	Low	Colombia	Aedes aegypti	Intradomestic	2	2019-05-02	-	n/a	0	n/a	n/a	n/a	n/a	n/a	-	n/a	0	n/a	n/a	n/a	n/a	n/a	n/a	-	n/a	0	n/a	n/a	n/a	n/a	n/a	No	4.8.I
COLVERAPR1	P-122	2019-04-23	Versalles	Low	Colombia	Aedes aegypti	Intradomestic	2	2019-05-02	-	n/a	0	n/a	n/a	n/a	n/a	n/a	-	n/a	0	n/a	n/a	n/a	n/a	n/a	n/a	-	n/a	0	n/a	n/a	n/a	n/a	n/a	No	4.1.I
COLVERAPR1	P-123	2019-04-23	Versalles	Low	Colombia	Aedes aegypti	Peridomestic	7	2019-05-02	-	n/a	0	n/a	n/a	n/a	n/a	n/a	-	n/a	0	n/a	n/a	n/a	n/a	n/a	n/a	-	n/a	0	n/a	n/a	n/a	n/a	n/a	No	4.1.P
COLPOBFILPORAPR8	P-126	2019-04-25	Portal el Campestre	High	Colombia	Aedes aegypti	Peridomestic	3	2019-05-02	-	n/a	0	n/a	n/a	n/a	n/a	n/a	-	n/a	0	n/a	n/a	n/a	n/a	n/a	n/a	-	n/a	0	n/a	n/a	n/a	n/a	n/a	No	1.8.P
COLCOMMAY4	IND-155	2019-05-11	Ciudadela Comfenalco	Low	Colombia	Aedes aegypti	Intradomestic	1	2019-05-17	-	n/a	0	n/a	n/a	n/a	n/a	n/a	-	n/a	0	n/a	n/a	n/a	n/a	n/a	n/a	-	n/a	0	n/a	n/a	n/a	n/a	n/a	No	2.4.I
COLCOMMAY1	IND-156	2019-05-10	Ciudadela Comfenalco	Low	Colombia	Aedes aegypti	Intradomestic	1	2019-05-17	-	n/a	0	n/a	n/a	n/a	n/a	n/a	-	n/a	0	n/a	n/a	n/a	n/a	n/a	n/a	-	n/a	0	n/a	n/a	n/a	n/a	n/a	No	2.1.I
COLCOMMAY4	IND-157	2019-05-11	Ciudadela Comfenalco	Low	Colombia	Aedes aegypti	Peridomestic	1	2019-05-17	-	n/a	0	n/a	n/a	n/a	n/a	n/a	-	n/a	0	n/a	n/a	n/a	n/a	n/a	n/a	-	n/a	0	n/a	n/a	n/a	n/a	n/a	No	2.4.P
COLCOMMAY6	IND-158	2019-05-10	Ciudadela Comfenalco	Low	Colombia	Aedes aegypti	Intradomestic	1	2019-05-17	-	n/a	0	n/a	n/a	n/a	n/a	n/a	-	n/a	0	n/a	n/a	n/a	n/a	n/a	n/a	-	n/a	0	n/a	n/a	n/a	n/a	n/a	No	2.6.I.Al
COLCOMMAY1	IND-159	2019-05-10	Ciudadela Comfenalco	Low	Colombia	Aedes aegypti	Peridomestic	1	2019-05-17	-	n/a	0	n/a	n/a	n/a	n/a	n/a	-	n/a	0	n/a	n/a	n/a	n/a	n/a	n/a	-	n/a	0	n/a	n/a	n/a	n/a	n/a	No	2.1.P.Al
COLPOBFILPORMAY3	IND-161	2019-05-09	Portal el Campestre	High	Colombia	Aedes aegypti	Peridomestic	1	2019-05-17	-	n/a	0	n/a	n/a	n/a	n/a	n/a	-	n/a	0	n/a	n/a	n/a	n/a	n/a	n/a	-	n/a	0	n/a	n/a	n/a	n/a	n/a	No	1.3.P
COLPOBFILPORMAY2	IND-162	2019-05-09	Portal el Campestre	High	Colombia	Aedes aegypti	Peridomestic	1	2019-05-17	-	n/a	0	n/a	n/a	n/a	n/a	n/a	-	n/a	0	n/a	n/a	n/a	n/a	n/a	n/a	-	n/a	0	n/a	n/a	n/a	n/a	n/a	No	1.2.P
COLPOBFILPORMAY1	IND-163	2019-05-09	Portal el Campestre	High	Colombia	Aedes aegypti	Peridomestic	1	2019-05-17	-	n/a	0	n/a	n/a	n/a	n/a	n/a	-	n/a	0	n/a	n/a	n/a	n/a	n/a	n/a	-	n/a	0	n/a	n/a	n/a	n/a	n/a	No	1.1.P
COLPOBFILPORMAY8	IND-164	2019-05-09	Portal el Campestre	High	Colombia	Aedes aegypti	Intradomestic	1	2019-05-17	-	n/a	0	n/a	n/a	n/a	n/a	n/a	-	n/a	0	n/a	n/a	n/a	n/a	n/a	n/a	-	n/a	0	n/a	n/a	n/a	n/a	n/a	No	1.8.I.Al
COLPOBFILPORMAY6	IND-165	2019-05-09	Portal el Campestre	High	Colombia	Aedes aegypti	Intradomestic	1	2019-05-17	-	n/a	0	n/a	n/a	n/a	n/a	n/a	-	n/a	0	n/a	n/a	n/a	n/a	n/a	n/a	-	n/a	0	n/a	n/a	n/a	n/a	n/a	No	1.6.I
COLPOBFILPORMAY2	IND-167	2019-05-09	Portal el Campestre	High	Colombia	Aedes albopictus	Intradomestic	1	2019-05-17	-	n/a	0	n/a	n/a	n/a	n/a	n/a	-	n/a	0	n/a	n/a	n/a	n/a	n/a	n/a	-	n/a	0	n/a	n/a	n/a	n/a	n/a	No	1.2.I.albopictus
COLPOBFILPORMAY3	IND-168	2019-05-09	Portal el Campestre	High	Colombia	Aedes aegypti	Intradomestic	1	2019-05-17	-	n/a	0	n/a	n/a	n/a	n/a	n/a	-	n/a	0	n/a	n/a	n/a	n/a	n/a	n/a	-	n/a	0	n/a	n/a	n/a	n/a	n/a	No	1.3.I.Al
COLPOBFILPORMAY1	IND-169	2019-05-09	Portal el Campestre	High	Colombia	Aedes aegypti	Intradomestic	1	2019-05-17	-	n/a	0	n/a	n/a	n/a	n/a	n/a	-	n/a	0	n/a	n/a	n/a	n/a	n/a	n/a	-	n/a	0	n/a	n/a	n/a	n/a	n/a	No	1.1.I
COLSAMRESMAY7	IND-172	2019-05-08	Reserva del campestre	High	Colombia	Aedes aegypti	Peridomestic	1	2019-05-17	-	n/a	0	n/a	n/a	n/a	n/a	n/a	-	n/a	0	n/a	n/a	n/a	n/a	n/a	n/a	-	n/a	0	n/a	n/a	n/a	n/a	n/a	No	3.7.P
COLSAMRESMAY2	IND-173	2019-05-08	Reserva del campestre	High	Colombia	Aedes aegypti	Peridomestic	1	2019-05-17	-	n/a	0	n/a	n/a	n/a	n/a	n/a	-	n/a	0	n/a	n/a	n/a	n/a	n/a	n/a	-	n/a	0	n/a	n/a	n/a	n/a	n/a	No	3.2.P
COLSAMRESMAY5	IND-174	2019-05-08	Reserva del campestre	High	Colombia	Aedes aegypti	Peridomestic	1	2019-05-17	-	n/a	0	n/a	n/a	n/a	n/a	n/a	-	n/a	0	n/a	n/a	n/a	n/a	n/a	n/a	-	n/a	0	n/a	n/a	n/a	n/a	n/a	No	3.5.P
COLSAMRESMAY1	IND-175	2019-05-08	Reserva del campestre	High	Colombia	Aedes aegypti	Intradomestic	1	2019-05-17	-	n/a	0	n/a	n/a	n/a	n/a	n/a	-	n/a	0	n/a	n/a	n/a	n/a	n/a	n/a	-	n/a	0	n/a	n/a	n/a	n/a	n/a	No	3.1.I
COLSAMRESMAY8	IND-176	2019-05-08	Reserva del campestre	High	Colombia	Aedes aegypti	Peridomestic	1	2019-05-17	-	n/a	0	n/a	n/a	n/a	n/a	n/a	-	n/a	0	n/a	n/a	n/a	n/a	n/a	n/a	-	n/a	0	n/a	n/a	n/a	n/a	n/a	No	3.8.P
COLVERMAY6	IND-177	2019-05-07	Versalles	Low	Colombia	Aedes aegypti	Intradomestic	1	2019-05-17	-	n/a	0	n/a	n/a	n/a	n/a	n/a	-	n/a	0	n/a	n/a	n/a	n/a	n/a	n/a	-	n/a	0	n/a	n/a	n/a	n/a	n/a	No	4.6.I
COLVERMAY5	IND-178	2019-05-07	Versalles	Low	Colombia	Aedes aegypti	Peridomestic	1	2019-05-17	-	n/a	0	n/a	n/a	n/a	n/a	n/a	-	n/a	0	n/a	n/a	n/a	n/a	n/a	n/a	-	n/a	0	n/a	n/a	n/a	n/a	n/a	No	4.5.P
COLVERMAY8	IND-179	2019-05-07	Versalles	Low	Colombia	Aedes aegypti	Intradomestic	1	2019-05-17	-	n/a	0	n/a	n/a	n/a	n/a	n/a	-	n/a	0	n/a	n/a	n/a	n/a	n/a	n/a	-	n/a	0	n/a	n/a	n/a	n/a	n/a	No	4.8.I
COLVERMAY2	IND-180	2019-05-07	Versalles	Low	Colombia	Aedes aegypti	Peridomestic	1	2019-05-17	-	n/a	0	n/a	n/a	n/a	n/a	n/a	-	n/a	0	n/a	n/a	n/a	n/a	n/a	n/a	-	n/a	0	n/a	n/a	n/a	n/a	n/a	No	4.2.P
COLVERMAY2	IND-181	2019-05-07	Versalles	Low	Colombia	Aedes aegypti	Intradomestic	1	2019-05-17	-	n/a	0	n/a	n/a	n/a	n/a	n/a	-	n/a	0	n/a	n/a	n/a	n/a	n/a	n/a	-	n/a	0	n/a	n/a	n/a	n/a	n/a	No	4.2.I.AL
COLCOMMAY5	G-139	2019-05-10	Ciudadela Comfenalco	Low	Colombia	Aedes aegypti	Intradomestic	1	2019-05-17	-	n/a	0	n/a	n/a	n/a	n/a	n/a	-	n/a	0	n/a	n/a	n/a	n/a	n/a	n/a	-	n/a	0	n/a	n/a	n/a	n/a	n/a	Yes	2.5.I.Al
COLCOMMAY7	G-140	2019-05-10	Ciudadela Comfenalco	Low	Colombia	Aedes aegypti	Intradomestic	1	2019-05-17	-	n/a	0	n/a	n/a	n/a	n/a	n/a	-	n/a	0	n/a	n/a	n/a	n/a	n/a	n/a	-	n/a	0	n/a	n/a	n/a	n/a	n/a	Yes	2.7.I.Al
COLPOBFILPORMAY6	G-141	2019-05-09	Portal el Campestre	High	Colombia	Aedes aegypti	Intradomestic	1	2019-05-17	-	n/a	0	n/a	n/a	n/a	n/a	n/a	-	n/a	0	n/a	n/a	n/a	n/a	n/a	n/a	-	n/a	0	n/a	n/a	n/a	n/a	n/a	Yes	1.6.I.Al
COLVERMAY3	G-142	2019-05-07	Versalles	Low	Colombia	Aedes aegypti	Intradomestic	1	2019-05-17	-	n/a	0	n/a	n/a	n/a	n/a	n/a	-	n/a	0	n/a	n/a	n/a	n/a	n/a	n/a	-	n/a	0	n/a	n/a	n/a	n/a	n/a	Yes	4.3.I.Al
COLVERMAY3	G-143	2019-05-07	Versalles	Low	Colombia	Aedes aegypti	Intradomestic	1	2019-05-17	-	n/a	0	n/a	n/a	n/a	n/a	n/a	-	n/a	0	n/a	n/a	n/a	n/a	n/a	n/a	-	n/a	0	n/a	n/a	n/a	n/a	n/a	Yes	4.3.I.Al
COLVERMAY3	G-144	2019-05-07	Versalles	Low	Colombia	Aedes aegypti	Intradomestic	1	2019-05-17	-	n/a	0	n/a	n/a	n/a	n/a	n/a	-	n/a	0	n/a	n/a	n/a	n/a	n/a	n/a	-	n/a	0	n/a	n/a	n/a	n/a	n/a	Yes	4.3.I.Al
COLVERMAY3	G-145	2019-05-07	Versalles	Low	Colombia	Aedes aegypti	Intradomestic	1	2019-05-17	-	n/a	0	n/a	n/a	n/a	n/a	n/a	-	n/a	0	n/a	n/a	n/a	n/a	n/a	n/a	-	n/a	0	n/a	n/a	n/a	n/a	n/a	Yes	4.3.I.Al
COLVERMAY3	G-146	2019-05-07	Versalles	Low	Colombia	Aedes aegypti	Intradomestic	1	2019-05-17	-	n/a	0	n/a	n/a	n/a	n/a	n/a	-	n/a	0	n/a	n/a	n/a	n/a	n/a	n/a	-	n/a	0	n/a	n/a	n/a	n/a	n/a	Yes	4.3.I.Al
COLVERMAY4	G-147	2019-05-07	Versalles	Low	Colombia	Aedes aegypti	Intradomestic	1	2019-05-17	-	n/a	0	n/a	n/a	n/a	n/a	n/a	-	n/a	0	n/a	n/a	n/a	n/a	n/a	n/a	-	n/a	0	n/a	n/a	n/a	n/a	n/a	Yes	4.4.I.Al
COLVERMAY1	G-148	2019-05-07	Versalles	Low	Colombia	Aedes aegypti	Intradomestic	1	2019-05-17	-	n/a	0	n/a	n/a	n/a	n/a	n/a	-	n/a	0	n/a	n/a	n/a	n/a	n/a	n/a	-	n/a	0	n/a	n/a	n/a	n/a	n/a	Yes	4.1.I.Al
COLSAMRESMAY4	P-128	2019-05-09	Portal el Campestre	High	Colombia	Aedes aegypti	Intradomestic	4	2019-05-17	-	n/a	0	n/a	n/a	n/a	n/a	n/a	-	n/a	0	n/a	n/a	n/a	n/a	n/a	n/a	-	n/a	0	n/a	n/a	n/a	n/a	n/a	No	1.4.I.Al
COLCOMMAY7	P-129	2019-05-11	Ciudadela Comfenalco	Low	Colombia	Aedes aegypti	Intradomestic	3	2019-05-17	-	n/a	0	n/a	n/a	n/a	n/a	n/a	-	n/a	0	n/a	n/a	n/a	n/a	n/a	n/a	-	n/a	0	n/a	n/a	n/a	n/a	n/a	No	2.7.I
COLSAMRESMAY5	P-130	2019-05-09	Portal el Campestre	High	Colombia	Aedes aegypti	Intradomestic	2	2019-05-17	-	n/a	0	n/a	n/a	n/a	n/a	n/a	-	n/a	0	n/a	n/a	n/a	n/a	n/a	n/a	-	n/a	0	n/a	n/a	n/a	n/a	n/a	No	1.5.I
COLSAMRESMAY5	P-131	2019-05-08	Reserva del campestre	High	Colombia	Aedes aegypti	Intradomestic	3	2019-05-17	-	n/a	0	n/a	n/a	n/a	n/a	n/a	-	n/a	0	n/a	n/a	n/a	n/a	n/a	n/a	-	n/a	0	n/a	n/a	n/a	n/a	n/a	No	3.5.I
COLSAMRESMAY4	P-132	2019-05-08	Reserva del campestre	High	Colombia	Aedes aegypti	Intradomestic	2	2019-05-17	-	n/a	0	n/a	n/a	n/a	n/a	n/a	-	n/a	0	n/a	n/a	n/a	n/a	n/a	n/a	-	n/a	0	n/a	n/a	n/a	n/a	n/a	No	3.4.I
COLVERMAY3	P-133	2019-05-07	Versalles	Low	Colombia	Aedes aegypti	Intradomestic	3	2019-05-17	-	n/a	0	n/a	n/a	n/a	n/a	n/a	-	n/a	0	n/a	n/a	n/a	n/a	n/a	n/a	-	n/a	0	n/a	n/a	n/a	n/a	n/a	No	4.3.I.Al
COLVERMAY1	P-134	2019-05-07	Versalles	Low	Colombia	Aedes aegypti	Intradomestic	4	2019-05-17	-	n/a	0	n/a	n/a	n/a	n/a	n/a	-	n/a	0	n/a	n/a	n/a	n/a	n/a	n/a	-	n/a	0	n/a	n/a	n/a	n/a	n/a	No	4.1.I
COLVERMAY5	P-135	2019-05-07	Versalles	Low	Colombia	Aedes aegypti	Intradomestic	14	2019-05-17	-	n/a	0	n/a	n/a	n/a	n/a	n/a	-	n/a	0	n/a	n/a	n/a	n/a	n/a	n/a	-	n/a	0	n/a	n/a	n/a	n/a	n/a	No	4.5.I.Al
COLSAMRESMAY7	P-136	2019-05-09	Portal el Campestre	High	Colombia	Aedes aegypti	Peridomestic	2	2019-05-17	-	n/a	0	n/a	n/a	n/a	n/a	n/a	-	n/a	0	n/a	n/a	n/a	n/a	n/a	n/a	-	n/a	0	n/a	n/a	n/a	n/a	n/a	No	1.7.P
COLSAMRESMAY5	P-138	2019-05-09	Portal el Campestre	High	Colombia	Aedes aegypti	Peridomestic	4	2019-05-17	-	n/a	0	n/a	n/a	n/a	n/a	n/a	-	n/a	0	n/a	n/a	n/a	n/a	n/a	n/a	-	n/a	0	n/a	n/a	n/a	n/a	n/a	No	1.5.P
COLCOMMAY3	P-139	2019-05-10	Ciudadela Comfenalco	Low	Colombia	Aedes aegypti	Intradomestic	2	2019-05-17	-	n/a	0	n/a	n/a	n/a	n/a	n/a	-	n/a	0	n/a	n/a	n/a	n/a	n/a	n/a	-	n/a	0	n/a	n/a	n/a	n/a	n/a	No	2.3.I
COLSAMRESMAY4	P-140	2019-05-08	Reserva del campestre	High	Colombia	Aedes aegypti	Peridomestic	2	2019-05-17	-	n/a	0	n/a	n/a	n/a	n/a	n/a	-	n/a	0	n/a	n/a	n/a	n/a	n/a	n/a	-	n/a	0	n/a	n/a	n/a	n/a	n/a	No	3.4.P
COLVERMAY1	P-141	2019-05-07	Versalles	Low	Colombia	Aedes aegypti	Peridomestic	2	2019-05-17	-	n/a	0	n/a	n/a	n/a	n/a	n/a	-	n/a	0	n/a	n/a	n/a	n/a	n/a	n/a	-	n/a	0	n/a	n/a	n/a	n/a	n/a	No	4.1.P
